# Supplementary material for: N-(Adamantan-1-yl)-2-chloro­acetamide
Source: Acta Crystallogr Sect E Struct Rep Online. 2011 May 20;67(Pt 6):o1444. doi: 10.1107/S1600536811018046 (PMC3120360; doi:10.1107/S1600536811018046)
Supplement: Supplementary file 1 [file e-67-o1444-sup1.cif]

##############################################################################
#                                                                            #
# This CIF contains the data in a paper accepted for publication in          #
# Acta Crystallographica Section E. It conforms to the requirements of       #
# Notes for Authors for Acta Crystallographica Section E, and has been       #
# peer reviewed under the auspices of the IUCr Commission on Journals.       #
#                                                                            #
# Full details of the Crystallographic Information File format               #
# are given in the paper "The Crystallographic Information File (CIF):       #
# a New Standard Archive File for Crystallography" by S. R. Hall, F. H.      #
# Allen and I. D. Brown [Acta Cryst. (1991), A47, 655-685].                  #
#                                                                            #
# The current version of the core CIF dictionary is obtainable from          #
# ftp://ftp.iucr.org/pub/cif_core.dic.                                       #
#                                                                            #
# Software is freely available for graphical display of the structure(s)     #
# in this CIF. For information consult the CIF software page                 #
# http://www.iucr.org/resources/cif/software.                                #
#                                                                            #
# This file may be used for bona fide research purposes within the           #
# scientific community so long as proper attribution is given to the journal # 
# article from which it was obtained.                                        #
#                                                                            #
##############################################################################
data_I
_audit_creation_method     SHELXL-97
_chemical_name_systematic
;
<i>N</i>-(Adamantan-1-yl)-2-chloroacetamide
;
_chemical_name_common     ?
_chemical_formula_moiety     'C12 H18 Cl N O'
_chemical_formula_sum     'C12 H18 Cl N O'
_chemical_formula_iupac     'C12 H18 Cl N O'
_chemical_formula_weight     227.72
_chemical_melting_point     ?
_symmetry_cell_setting     orthorhombic
_symmetry_space_group_name_H-M     'P b c a'
_symmetry_space_group_name_hall     '-P 2ac 2ab'
loop_
    _symmetry_equiv_pos_as_xyz
    'x, y, z'
    '-x+1/2, -y, z+1/2'
    'x+1/2, -y+1/2, -z'
    '-x, y+1/2, -z+1/2'
    '-x, -y, -z'
    'x-1/2, y, -z-1/2'
    '-x-1/2, y-1/2, z'
    'x, -y-1/2, z-1/2'
_cell_length_a     9.3656(2)
_cell_length_b     13.7515(3)
_cell_length_c     18.7917(4)
_cell_angle_alpha     90.00
_cell_angle_beta     90.00
_cell_angle_gamma     90.00
_cell_volume     2420.20(9)
_cell_formula_units_Z     8
_cell_measurement_reflns_used     5629
_cell_measurement_theta_min     2.96
_cell_measurement_theta_max     28.28
_cell_measurement_temperature     173(2)
_exptl_crystal_description     block
_exptl_crystal_colour     colourless
_exptl_crystal_size_max     0.26
_exptl_crystal_size_mid     0.16
_exptl_crystal_size_min     0.15
_exptl_crystal_density_diffrn     1.250
_exptl_crystal_density_meas     ?
_exptl_crystal_density_method     'not measured'
_exptl_crystal_F_000     976
_exptl_absorpt_coefficient_mu     0.291
_exptl_absorpt_correction_type     multi-scan
_exptl_absorpt_process_details     '(SADABS; Sheldrick, 1996)'
_exptl_absorpt_correction_T_min     0.9283
_exptl_absorpt_correction_T_max     0.9577
_exptl_special_details
;
X-ray single-crystal intensity data were collected on a Nonius Kappa-CCD
diffractometer using graphite monochromated MoKa radiation (l = 0.71073?\%A).
Temperature was controlled by an Oxford Cryostream cooling system (Oxford
Cryostat). The strategy for the data collections was evaluated using the
Bruker Nonius "Collect" program (Nonius, 2000). Data were scaled and reduced
using DENZO-SMN software (Otwinowski & Minor, 1997). Absorption corrections
were performed using SADABS (Sheldrick, 2008). The structure was solved by
direct methods and refined employing full-matrix least-squares with the
program SHELXL97 (Sheldrick, 2008) refining on F2. All non-hydrogen atoms were
refined anisotropically.  Half sphere of data collected using <i>COLLECT</i>
strategy (Nonius, 2000). Crystal to detector distance = 30 mm; combination of
\f and \w scans of 1.0\%, 60 s per \%, 2 iterations.
^1^H NMR (CDCl~3~, 600 MHz): \d~H~ 1.64 (m, 6H), 1.96 (m, 6H), 2.04 (s, 3H),
3.87 (s, 2H), 6.19 (s, NH).
^13^C NMR (CDCl~3~, 100 MHz); \d~C~ 29.3 (CH), 36.1 (CH~2~), 41.1 (CH~2~), 42.8
(CH~2~), 52.3 (C), 164.5 (C=O).
;
_diffrn_ambient_temperature     173(2)
_diffrn_radiation_type     MoK\a
_diffrn_radiation_wavelength     0.71073
_diffrn_radiation_source     'fine-focus sealed tube'
_diffrn_radiation_monochromator     graphite
_diffrn_measurement_device_type     'Nonius KappaCCD'
_diffrn_measurement_method     '1.2\% \f scans and \w scans'
_diffrn_reflns_number     5629
_diffrn_reflns_av_R_equivalents     0.0072
_diffrn_reflns_av_sigmaI/netI     0.0121
_diffrn_reflns_theta_min     2.96
_diffrn_reflns_theta_max     28.28
_diffrn_reflns_theta_full     28.28
_diffrn_measured_fraction_theta_max     0.998
_diffrn_measured_fraction_theta_full     0.998
_diffrn_reflns_limit_h_min     -12
_diffrn_reflns_limit_h_max     12
_diffrn_reflns_limit_k_min     -18
_diffrn_reflns_limit_k_max     18
_diffrn_reflns_limit_l_min     -24
_diffrn_reflns_limit_l_max     25
_diffrn_standards_number     ?
_diffrn_standards_interval_count     ?
_diffrn_standards_interval_time     ?
_diffrn_standards_decay_%     ?
_refine_special_details
;
Refinement of <i>F</i>^2^ against ALL reflections. The weighted <i>R</i>-factor
<i>wR</i> and goodness of fit <i>S</i> are based on <i>F</i>^2^, conventional
<i>R</i>-factors <i>R</i> are based on <i>F</i>, with <i>F</i> set to zero for
negative <i>F</i>^2^. The threshold expression of <i>F</i>^2^ >
\s(<i>F</i>^2^) is used only for calculating <i>R</i>-factors(gt) <i>etc</i>.
and is not relevant to the choice of reflections for refinement.
<i>R</i>-factors based on <i>F</i>^2^ are statistically about twice as large
as those based on <i>F</i>, and <i>R</i>- factors based on ALL data will be
even larger.
;
_reflns_number_total     3003
_reflns_number_gt     2568
_reflns_threshold_expression     I>2sigma(I)
_refine_ls_structure_factor_coef     Fsqd
_refine_ls_matrix_type     full
_refine_ls_R_factor_all     0.0440
_refine_ls_R_factor_gt     0.0368
_refine_ls_wR_factor_gt     0.0998
_refine_ls_wR_factor_ref     0.1058
_refine_ls_goodness_of_fit_ref     1.054
_refine_ls_restrained_S_all     1.054
_refine_ls_number_reflns     3003
_refine_ls_number_parameters     137
_refine_ls_number_restraints     0
_refine_ls_hydrogen_treatment     constr
_refine_ls_weighting_scheme     calc
_refine_ls_weighting_details
         'calc w=1/[\s^2^(Fo^2^)+(0.0580P)^2^+0.6640P] where P=(Fo^2^+2Fc^2^)/3'
_atom_sites_solution_hydrogens     geom
_atom_sites_solution_primary     direct
_atom_sites_solution_secondary     difmap
_refine_ls_shift/su_max     0.001
_refine_ls_shift/su_mean     0.000
_refine_diff_density_max     0.261
_refine_diff_density_min     -0.329
_refine_ls_extinction_method     'SHELXL97 (Sheldrick, 2008)'
_refine_ls_extinction_coef     0.0078(14)
_refine_ls_extinction_expression
                                  'Fc^*^=kFc[1+0.001xFc^2^\l^3^/sin(2\q)]^-1/4^'
loop_
    _atom_type_symbol
    _atom_type_description
    _atom_type_scat_dispersion_real
    _atom_type_scat_dispersion_imag
    _atom_type_scat_source
    'C' 'C' 0.0033 0.0016
                         'International Tables Vol C Tables 4.2.6.8 and 6.1.1.4'
    'H' 'H' 0.0000 0.0000
                         'International Tables Vol C Tables 4.2.6.8 and 6.1.1.4'
    'N' 'N' 0.0061 0.0033
                         'International Tables Vol C Tables 4.2.6.8 and 6.1.1.4'
    'O' 'O' 0.0106 0.0060
                         'International Tables Vol C Tables 4.2.6.8 and 6.1.1.4'
    'Cl' 'Cl' 0.1484 0.1585
                         'International Tables Vol C Tables 4.2.6.8 and 6.1.1.4'
_computing_data_collection     'COLLECT (Nonius, 2000)'
_computing_cell_refinement     'DENZO-SMN (Otwinowski & Minor, 1997)'
_computing_data_reduction     'DENZO-SMN (Otwinowski & Minor, 1997)'
_computing_structure_solution     'SHELXS97 (Sheldrick, 2008)'
_computing_structure_refinement     'SHELXL97 (Sheldrick, 2008)'
_computing_molecular_graphics     'OLEX2 (Dolomanov <i>et al.</i>, 2009)'
_computing_publication_material     'SHELXL97 (Sheldrick, 2008)'
loop_
    _atom_site_type_symbol
    _atom_site_label
    _atom_site_fract_x
    _atom_site_fract_y
    _atom_site_fract_z
    _atom_site_U_iso_or_equiv
    _atom_site_adp_type
    _atom_site_calc_flag
    _atom_site_refinement_flags
    _atom_site_occupancy
    _atom_site_symmetry_multiplicity
    _atom_site_disorder_assembly
    _atom_site_disorder_group
    Cl Cl1 0.14558(4) 0.52848(3) 0.15642(2) 0.04867(14) Uani d . 1 1 . .
    O O1 0.10158(8) 0.66702(7) 0.27321(5) 0.0342(2) Uani d . 1 1 . .
    N N1 0.33518(9) 0.70366(7) 0.29263(5) 0.0280(2) Uani d . 1 1 . .
    H H1 0.4228 0.6889 0.2797 0.034 Uiso calc R 1 1 . .
    C C1 0.31869(11) 0.77662(8) 0.34943(6) 0.0246(2) Uani d . 1 1 . .
    C C2 0.23383(13) 0.86513(9) 0.32293(6) 0.0316(3) Uani d . 1 1 . .
    H H2A 0.2809 0.8930 0.2804 0.038 Uiso calc R 1 1 . .
    H H2B 0.1361 0.8448 0.3094 0.038 Uiso calc R 1 1 . .
    C C3 0.46993(11) 0.80966(9) 0.36968(6) 0.0304(3) Uani d . 1 1 . .
    H H3A 0.5262 0.7531 0.3863 0.037 Uiso calc R 1 1 . .
    H H3B 0.5182 0.8374 0.3274 0.037 Uiso calc R 1 1 . .
    C C4 0.24600(12) 0.73351(8) 0.41519(6) 0.0278(2) Uani d . 1 1 . .
    H H4A 0.3012 0.6769 0.4325 0.033 Uiso calc R 1 1 . .
    H H4B 0.1488 0.7110 0.4026 0.033 Uiso calc R 1 1 . .
    C C5 0.22636(14) 0.94200(9) 0.38192(7) 0.0360(3) Uani d . 1 1 . .
    H H5 0.1710 0.9995 0.3645 0.043 Uiso calc R 1 1 . .
    C C6 0.37733(15) 0.97414(9) 0.40223(8) 0.0398(3) Uani d . 1 1 . .
    H H6A 0.4255 1.0029 0.3603 0.048 Uiso calc R 1 1 . .
    H H6B 0.3726 1.0242 0.4400 0.048 Uiso calc R 1 1 . .
    C C7 0.46230(12) 0.88638(9) 0.42878(7) 0.0333(3) Uani d . 1 1 . .
    H H7 0.5611 0.9074 0.4418 0.040 Uiso calc R 1 1 . .
    C C8 0.38820(13) 0.84361(10) 0.49427(6) 0.0343(3) Uani d . 1 1 . .
    H H8A 0.3833 0.8931 0.5324 0.041 Uiso calc R 1 1 . .
    H H8B 0.4434 0.7874 0.5123 0.041 Uiso calc R 1 1 . .
    C C9 0.23705(13) 0.81098(9) 0.47388(6) 0.0316(3) Uani d . 1 1 . .
    H H9 0.1886 0.7827 0.5166 0.038 Uiso calc R 1 1 . .
    C C10 0.15142(13) 0.89847(10) 0.44707(7) 0.0369(3) Uani d . 1 1 . .
    H H10A 0.1442 0.9480 0.4851 0.044 Uiso calc R 1 1 . .
    H H10B 0.0536 0.8777 0.4341 0.044 Uiso calc R 1 1 . .
    C C11 0.22906(11) 0.65799(8) 0.25909(6) 0.0275(2) Uani d . 1 1 . .
    C C12 0.28360(14) 0.59104(11) 0.20014(7) 0.0417(3) Uani d . 1 1 . .
    H H12A 0.3506 0.5432 0.2210 0.050 Uiso calc R 1 1 . .
    H H12B 0.3370 0.6302 0.1649 0.050 Uiso calc R 1 1 . .
loop_
    _atom_site_aniso_label
    _atom_site_aniso_U_11
    _atom_site_aniso_U_22
    _atom_site_aniso_U_33
    _atom_site_aniso_U_12
    _atom_site_aniso_U_13
    _atom_site_aniso_U_23
    Cl1 0.0435(2) 0.0562(2) 0.0463(2) -0.00949(15) -0.01151(14) -0.01454(15)
    O1 0.0177(4) 0.0510(5) 0.0338(4) -0.0016(3) -0.0025(3) -0.0013(4)
    N1 0.0165(4) 0.0365(5) 0.0311(5) -0.0006(3) 0.0008(3) -0.0052(4)
    C1 0.0186(4) 0.0289(5) 0.0263(5) -0.0003(4) -0.0003(4) -0.0008(4)
    C2 0.0311(6) 0.0326(6) 0.0313(6) 0.0019(5) -0.0032(5) 0.0047(5)
    C3 0.0196(5) 0.0377(6) 0.0340(6) -0.0036(4) -0.0005(4) -0.0040(5)
    C4 0.0259(5) 0.0288(5) 0.0287(5) -0.0026(4) 0.0014(4) 0.0022(4)
    C5 0.0370(6) 0.0284(5) 0.0425(7) 0.0061(5) -0.0044(5) 0.0009(5)
    C6 0.0448(7) 0.0296(6) 0.0450(8) -0.0077(5) 0.0000(6) -0.0006(5)
    C7 0.0251(5) 0.0375(6) 0.0371(6) -0.0067(5) -0.0017(4) -0.0062(5)
    C8 0.0338(6) 0.0390(6) 0.0302(6) 0.0002(5) -0.0050(5) -0.0048(5)
    C9 0.0297(5) 0.0376(6) 0.0274(5) -0.0026(5) 0.0039(4) -0.0006(5)
    C10 0.0291(6) 0.0408(7) 0.0407(7) 0.0054(5) 0.0025(5) -0.0089(5)
    C11 0.0211(5) 0.0350(5) 0.0264(5) -0.0015(4) -0.0021(4) 0.0013(4)
    C12 0.0292(6) 0.0578(8) 0.0380(6) -0.0083(6) 0.0008(5) -0.0170(6)
_geom_special_details
;
All e.s.d.'s (except the e.s.d. in the dihedral angle between two l.s. planes)
are estimated using the full covariance matrix. The cell e.s.d.'s are taken
into account individually in the estimation of e.s.d.'s in distances, angles
and torsion angles; correlations between e.s.d.'s in cell parameters are only
used when they are defined by crystal symmetry. An approximate (isotropic)
treatment of cell e.s.d.'s is used for estimating e.s.d.'s involving l.s.
planes.
;
loop_
    _geom_bond_atom_site_label_1
    _geom_bond_atom_site_label_2
    _geom_bond_site_symmetry_2
    _geom_bond_distance
    _geom_bond_publ_flag
    Cl1 C12 . 1.7567(13) ?
    O1 C11 . 1.2293(13) ?
    N1 C11 . 1.3340(14) ?
    N1 C1 . 1.4729(14) ?
    N1 H1 . 0.8800 ?
    C1 C4 . 1.5304(15) ?
    C1 C3 . 1.5354(14) ?
    C1 C2 . 1.5366(15) ?
    C2 C5 . 1.5334(17) ?
    C2 H2A . 0.9900 ?
    C2 H2B . 0.9900 ?
    C3 C7 . 1.5335(16) ?
    C3 H3A . 0.9900 ?
    C3 H3B . 0.9900 ?
    C4 C9 . 1.5357(16) ?
    C4 H4A . 0.9900 ?
    C4 H4B . 0.9900 ?
    C5 C6 . 1.5298(18) ?
    C5 C10 . 1.5329(19) ?
    C5 H5 . 1.0000 ?
    C6 C7 . 1.5293(18) ?
    C6 H6A . 0.9900 ?
    C6 H6B . 0.9900 ?
    C7 C8 . 1.5303(17) ?
    C7 H7 . 1.0000 ?
    C8 C9 . 1.5336(16) ?
    C8 H8A . 0.9900 ?
    C8 H8B . 0.9900 ?
    C9 C10 . 1.5312(18) ?
    C9 H9 . 1.0000 ?
    C10 H10A . 0.9900 ?
    C10 H10B . 0.9900 ?
    C11 C12 . 1.5283(17) ?
    C12 H12A . 0.9900 ?
    C12 H12B . 0.9900 ?
loop_
    _geom_angle_atom_site_label_1
    _geom_angle_atom_site_label_2
    _geom_angle_atom_site_label_3
    _geom_angle_site_symmetry_1
    _geom_angle_site_symmetry_3
    _geom_angle
    _geom_angle_publ_flag
    C11 N1 C1 . . 125.80(9) ?
    C11 N1 H1 . . 117.1 ?
    C1 N1 H1 . . 117.1 ?
    N1 C1 C4 . . 111.59(9) ?
    N1 C1 C3 . . 106.53(9) ?
    C4 C1 C3 . . 108.95(9) ?
    N1 C1 C2 . . 111.04(9) ?
    C4 C1 C2 . . 109.78(9) ?
    C3 C1 C2 . . 108.85(9) ?
    C5 C2 C1 . . 109.59(9) ?
    C5 C2 H2A . . 109.8 ?
    C1 C2 H2A . . 109.8 ?
    C5 C2 H2B . . 109.8 ?
    C1 C2 H2B . . 109.8 ?
    H2A C2 H2B . . 108.2 ?
    C7 C3 C1 . . 109.89(9) ?
    C7 C3 H3A . . 109.7 ?
    C1 C3 H3A . . 109.7 ?
    C7 C3 H3B . . 109.7 ?
    C1 C3 H3B . . 109.7 ?
    H3A C3 H3B . . 108.2 ?
    C1 C4 C9 . . 109.61(9) ?
    C1 C4 H4A . . 109.7 ?
    C9 C4 H4A . . 109.7 ?
    C1 C4 H4B . . 109.7 ?
    C9 C4 H4B . . 109.7 ?
    H4A C4 H4B . . 108.2 ?
    C6 C5 C10 . . 109.68(11) ?
    C6 C5 C2 . . 109.72(10) ?
    C10 C5 C2 . . 109.21(10) ?
    C6 C5 H5 . . 109.4 ?
    C10 C5 H5 . . 109.4 ?
    C2 C5 H5 . . 109.4 ?
    C7 C6 C5 . . 109.53(10) ?
    C7 C6 H6A . . 109.8 ?
    C5 C6 H6A . . 109.8 ?
    C7 C6 H6B . . 109.8 ?
    C5 C6 H6B . . 109.8 ?
    H6A C6 H6B . . 108.2 ?
    C6 C7 C8 . . 109.25(10) ?
    C6 C7 C3 . . 109.32(10) ?
    C8 C7 C3 . . 109.82(10) ?
    C6 C7 H7 . . 109.5 ?
    C8 C7 H7 . . 109.5 ?
    C3 C7 H7 . . 109.5 ?
    C7 C8 C9 . . 109.28(10) ?
    C7 C8 H8A . . 109.8 ?
    C9 C8 H8A . . 109.8 ?
    C7 C8 H8B . . 109.8 ?
    C9 C8 H8B . . 109.8 ?
    H8A C8 H8B . . 108.3 ?
    C10 C9 C8 . . 109.62(10) ?
    C10 C9 C4 . . 109.71(10) ?
    C8 C9 C4 . . 109.39(9) ?
    C10 C9 H9 . . 109.4 ?
    C8 C9 H9 . . 109.4 ?
    C4 C9 H9 . . 109.4 ?
    C9 C10 C5 . . 109.26(10) ?
    C9 C10 H10A . . 109.8 ?
    C5 C10 H10A . . 109.8 ?
    C9 C10 H10B . . 109.8 ?
    C5 C10 H10B . . 109.8 ?
    H10A C10 H10B . . 108.3 ?
    O1 C11 N1 . . 125.04(11) ?
    O1 C11 C12 . . 122.81(10) ?
    N1 C11 C12 . . 112.15(9) ?
    C11 C12 Cl1 . . 112.84(9) ?
    C11 C12 H12A . . 109.0 ?
    Cl1 C12 H12A . . 109.0 ?
    C11 C12 H12B . . 109.0 ?
    Cl1 C12 H12B . . 109.0 ?
    H12A C12 H12B . . 107.8 ?
loop_
    _geom_torsion_atom_site_label_1
    _geom_torsion_atom_site_label_2
    _geom_torsion_atom_site_label_3
    _geom_torsion_atom_site_label_4
    _geom_torsion_site_symmetry_1
    _geom_torsion_site_symmetry_2
    _geom_torsion_site_symmetry_3
    _geom_torsion_site_symmetry_4
    _geom_torsion
    _geom_torsion_publ_flag
    C11 N1 C1 C4 . . . . 62.57(14) ?
    C11 N1 C1 C3 . . . . -178.63(11) ?
    C11 N1 C1 C2 . . . . -60.26(14) ?
    N1 C1 C2 C5 . . . . -176.69(9) ?
    C4 C1 C2 C5 . . . . 59.45(12) ?
    C3 C1 C2 C5 . . . . -59.73(12) ?
    N1 C1 C3 C7 . . . . 179.85(9) ?
    C4 C1 C3 C7 . . . . -59.64(12) ?
    C2 C1 C3 C7 . . . . 60.05(12) ?
    N1 C1 C4 C9 . . . . 177.60(9) ?
    C3 C1 C4 C9 . . . . 60.26(11) ?
    C2 C1 C4 C9 . . . . -58.85(12) ?
    C1 C2 C5 C6 . . . . 60.02(13) ?
    C1 C2 C5 C10 . . . . -60.23(13) ?
    C10 C5 C6 C7 . . . . 60.04(14) ?
    C2 C5 C6 C7 . . . . -59.92(14) ?
    C5 C6 C7 C8 . . . . -60.38(13) ?
    C5 C6 C7 C3 . . . . 59.83(13) ?
    C1 C3 C7 C6 . . . . -60.28(13) ?
    C1 C3 C7 C8 . . . . 59.57(13) ?
    C6 C7 C8 C9 . . . . 60.43(13) ?
    C3 C7 C8 C9 . . . . -59.46(13) ?
    C7 C8 C9 C10 . . . . -60.35(13) ?
    C7 C8 C9 C4 . . . . 59.99(13) ?
    C1 C4 C9 C10 . . . . 59.49(12) ?
    C1 C4 C9 C8 . . . . -60.79(12) ?
    C8 C9 C10 C5 . . . . 59.74(13) ?
    C4 C9 C10 C5 . . . . -60.40(13) ?
    C6 C5 C10 C9 . . . . -59.57(13) ?
    C2 C5 C10 C9 . . . . 60.70(13) ?
    C1 N1 C11 O1 . . . . -3.61(19) ?
    C1 N1 C11 C12 . . . . 176.78(10) ?
    O1 C11 C12 Cl1 . . . . -0.73(17) ?
    N1 C11 C12 Cl1 . . . . 178.88(9) ?
loop_
    _geom_hbond_atom_site_label_D
    _geom_hbond_atom_site_label_H
    _geom_hbond_atom_site_label_A
    _geom_hbond_site_symmetry_A
    _geom_hbond_distance_DH
    _geom_hbond_distance_HA
    _geom_hbond_distance_DA
    _geom_hbond_angle_DHA
    N1 H1 O1 6_656 0.88 1.97 2.8301(12) 165
data_global
_journal_date_recd_electronic     2011-03-18
_journal_date_accepted     2011-05-12
_journal_name_full     'Acta Crystallographica, Section E'
_journal_year     2011
_journal_volume     67
_journal_issue      6
_journal_page_first     o1444
_journal_page_last     o1444
_journal_paper_category     QO
_journal_coeditor_code     NK2092
_publ_contact_author_name     'Glenn E. M. Maguire'
_publ_contact_author_address
;
School of Chemistry
University of KwaZulu-Natal
Durban
4000
South Africa
;
_publ_contact_author_email     maguireg@ukzn.ac.za
_publ_contact_author_fax     '27 31 2603091'
_publ_contact_author_phone     '27 31 2601113'
_publ_section_title
;
<i>N</i>-(Adamantan-1-yl)-2-chloroacetamide
;
loop_
    _publ_author_name
    _publ_author_footnote
    _publ_author_address
    'Onajole, Oluseye K.' .
;
School of Chemistry
University of KwaZulu--Natal
Durban 4000
South Africa
;
    'Govender, Thavendran' .
;
School of Pharmacy and Pharmacology
University of KwaZulu--Natal
Durban 4000
South Africa
;
    'Kruger, Hendrik G.' .
;
School of Chemistry
University of KwaZulu--Natal
Durban 4000
South Africa
;
    'Maguire, Glenn E. M.' .
;
School of Chemistry
University of KwaZulu--Natal
Durban 4000
South Africa
;
