# Supplementary material for: N-(Adamantan-1-yl)-2-chloro­acetamide
Source: Acta Crystallogr Sect E Struct Rep Online. 2011 May 20;67(Pt 6):o1444. doi: 10.1107/S1600536811018046 (PMC3120360; doi:10.1107/S1600536811018046)
Supplement: Supplementary file 2 [file e-67-o1444-Isup2.hkl]

# 
# h,k,l, Fc-squared, Fo-squared, sigma(Fo-squared) and status flag 
# 
data_I
_shelx_title ' gkmpdk in Pbca' 
_shelx_refln_list_code          4 
_shelx_F_calc_maximum      164.11 
_exptl_crystal_F_000       976.00 
_reflns_d_resolution_high  0.7500 
 
loop_ 
 _symmetry_equiv_pos_as_xyz 
 'x, y, z' 
 '-x+1/2, -y, z+1/2' 
 'x+1/2, -y+1/2, -z' 
 '-x, y+1/2, -z+1/2' 
 '-x, -y, -z' 
 'x-1/2, y, -z-1/2' 
 '-x-1/2, y-1/2, z' 
 'x, -y-1/2, z-1/2' 
 
_cell_length_a     9.3656 
_cell_length_b    13.7515 
_cell_length_c    18.7917 
_cell_angle_alpha  90.000 
_cell_angle_beta   90.000 
_cell_angle_gamma  90.000 
 
_shelx_F_squared_multiplier     1.000 
 
loop_ 
 _refln_index_h 
 _refln_index_k 
 _refln_index_l 
 _refln_F_squared_calc 
 _refln_F_squared_meas 
 _refln_F_squared_sigma 
 _refln_observed_status 
   4   0   0     1962.66     1757.00     18.29 o 
   6   0   0       24.82       20.49      1.04 o 
   8   0   0     2739.82     2726.98     31.56 o 
  10   0   0     1334.96     1310.17     21.25 o 
  12   0   0       15.70        5.79      5.76 o 
   2   1   0      474.21      425.08      3.27 o 
   4   1   0        2.63        2.00      0.50 o 
   6   1   0      581.80      673.11      5.69 o 
   8   1   0     2102.83     2016.27     15.16 o 
  10   1   0      375.54      392.77      6.01 o 
  12   1   0      561.93      654.22     13.31 o 
   0   2   0     1147.34     1238.82     15.61 o 
   2   2   0      177.28      198.53      1.61 o 
   4   2   0     9362.33     9899.30     69.29 o 
   6   2   0     1197.62     1196.12      9.15 o 
   8   2   0      248.25      253.03      3.04 o 
  10   2   0      174.32      170.47      3.90 o 
  12   2   0      304.34      352.45      9.16 o 
   2   3   0     7831.36     8306.00     56.42 o 
   4   3   0     3424.59     3830.02     26.54 o 
   6   3   0      388.46      326.22      3.40 o 
   8   3   0     1010.64     1018.80      9.89 o 
  10   3   0      141.10      149.00      3.54 o 
  12   3   0       44.89       41.90      6.08 o 
   0   4   0       17.08       13.01      0.61 o 
   2   4   0      980.03     1043.84      7.91 o 
   4   4   0     3093.58     3199.96     22.90 o 
   6   4   0     2714.23     2911.71     22.80 o 
   8   4   0        0.37        0.46      1.04 o 
  10   4   0      261.09      240.74      4.97 o 
  12   4   0      174.80      173.79      8.05 o 
   2   5   0      572.46      500.71      4.12 o 
   4   5   0        0.99        1.97      0.50 o 
   6   5   0      432.17      402.25      4.26 o 
   8   5   0     1372.86     1383.29     13.05 o 
  10   5   0       51.93       69.61      2.72 o 
  12   5   0       55.94       51.88      6.01 o 
   0   6   0     7156.48     7258.88     67.00 o 
   2   6   0      435.78      421.26      3.47 o 
   4   6   0     3021.95     3040.34     21.01 o 
   6   6   0      118.90      123.05      2.15 o 
   8   6   0      646.60      674.84      8.73 o 
  10   6   0       11.96       18.91      3.07 o 
   2   7   0     2102.25     2105.42     14.73 o 
   4   7   0      510.28      463.94      3.97 o 
   6   7   0        3.14        0.68      1.07 o 
   8   7   0      118.52      108.92      3.18 o 
  10   7   0      113.08      113.38      4.51 o 
   0   8   0      166.69      143.11      2.65 o 
   2   8   0        2.51        2.00      0.68 o 
   4   8   0        6.64        4.04      0.61 o 
   6   8   0       39.15       28.60      1.57 o 
   8   8   0        0.50        3.11      1.75 o 
  10   8   0      101.89       93.82      4.54 o 
   2   9   0     1588.49     1646.23     12.25 o 
   4   9   0      718.23      701.51      6.30 o 
   6   9   0       94.77       71.58      1.93 o 
   8   9   0      395.78      390.25      7.16 o 
  10   9   0       38.78       43.83      3.72 o 
   0  10   0        2.96        3.00      1.29 o 
   2  10   0      249.21      256.70      2.72 o 
   4  10   0        6.25        1.22      0.79 o 
   6  10   0     1167.90     1181.66     12.22 o 
   8  10   0      514.17      492.09      9.23 o 
  10  10   0      130.31      129.26      5.54 o 
   2  11   0        2.21        1.97      1.00 o 
   4  11   0      115.92       96.51      1.97 o 
   6  11   0      874.45      910.28     12.61 o 
   8  11   0      132.38      121.18      4.72 o 
   0  12   0      317.79      290.64      5.51 o 
   2  12   0        7.21        0.79      0.93 o 
   4  12   0       34.23       33.18      1.47 o 
   6  12   0      445.23      428.25      7.41 o 
   8  12   0        0.27       -2.65      2.65 o 
   2  13   0      501.94      538.77      6.98 o 
   4  13   0      134.43      122.79      2.97 o 
   6  13   0      190.59      222.97      5.65 o 
   8  13   0      351.15      368.14      9.19 o 
   0  14   0      440.90      453.38      9.55 o 
   2  14   0      177.26      190.43      4.61 o 
   4  14   0      217.24      244.26      5.79 o 
   6  14   0        1.47        7.33      3.25 o 
   8  14   0      123.41      131.22      6.97 o 
   2  15   0       32.35       33.36      3.00 o 
   4  15   0       95.68      106.19      4.15 o 
   6  15   0       33.14       39.50      4.29 o 
   0  16   0      418.63      422.59     11.73 o 
   2  16   0       47.83       37.40      3.54 o 
   4  16   0      828.28      980.61     18.04 o 
   6  16   0       71.79       69.75      6.01 o 
   2  17   0        1.17       -0.07      2.61 o 
   4  17   0       30.99       27.89      5.04 o 
   0  18   0        9.51       27.17      6.65 o 
   2  18   0        0.01       -2.82      3.00 o 
   2   1   1     9477.37    10043.22     49.92 o 
   3   1   1     6399.57     6574.51     30.38 o 
   4   1   1      570.74      668.65      3.64 o 
   5   1   1      609.28      695.36      3.89 o 
   6   1   1     2495.86     2598.25     13.04 o 
   7   1   1      356.66      359.99      5.47 o 
   8   1   1      661.79      688.46      4.46 o 
   9   1   1       98.32      102.69      1.51 o 
  10   1   1       41.22       40.59      3.04 o 
  11   1   1       76.23       80.82      2.33 o 
  12   1   1        2.64        1.73      3.04 o 
   0   2   1     3061.11     3006.22     25.83 o 
   1   2   1    26931.72    15620.40    267.21 o 
   2   2   1     1902.69     1774.85      8.42 o 
   3   2   1      477.92      454.85      2.55 o 
   4   2   1     3747.12     3842.52     18.36 o 
   5   2   1       48.48       77.13      1.82 o 
   6   2   1       42.68       50.02      0.80 o 
   7   2   1        0.20        0.89      0.54 o 
   8   2   1       43.03       52.24      1.04 o 
   9   2   1      708.91      686.54      5.01 o 
  10   2   1       81.98       71.18      1.91 o 
  11   2   1       20.11       20.06      1.85 o 
  12   2   1       17.64       17.01      2.43 o 
   1   3   1     5875.53     5906.26     28.77 o 
   2   3   1     2844.00     2655.09     13.45 o 
   3   3   1       11.31       10.31      0.29 o 
   4   3   1     3080.72     3345.93     16.67 o 
   5   3   1       23.22       23.04      0.91 o 
   6   3   1     1312.52     1254.61      6.97 o 
   7   3   1      302.16      280.93      2.21 o 
   8   3   1     1450.21     1409.36      8.80 o 
   9   3   1       23.21       20.51      1.07 o 
  10   3   1       62.60       51.58      1.91 o 
  11   3   1        2.30        1.29      1.50 o 
  12   3   1      408.44      414.02     11.86 o 
   0   4   1      525.65      592.52      4.59 o 
   1   4   1     2519.61     2354.84     11.10 o 
   2   4   1      408.31      465.76      2.70 o 
   3   4   1       31.73       37.88      0.55 o 
   4   4   1       47.88       53.50      0.79 o 
   5   4   1     1510.52     1621.39      9.06 o 
   6   4   1     1200.52     1152.69      6.85 o 
   7   4   1        0.41        0.00      0.61 o 
   8   4   1        1.56        1.22      0.77 o 
   9   4   1       64.29       63.25      1.38 o 
  10   4   1       65.03       64.67      2.18 o 
  11   4   1       83.34       83.37      2.69 o 
  12   4   1      134.19      142.75      5.32 o 
   1   5   1      124.14      133.29      1.68 o 
   2   5   1     5518.41     5708.72     27.01 o 
   3   5   1        1.89        2.14      0.24 o 
   4   5   1      264.19      243.72      1.77 o 
   5   5   1      125.99      105.84      2.24 o 
   6   5   1       19.08       23.28      0.78 o 
   7   5   1       30.73       33.22      1.98 o 
   8   5   1       49.33       58.91      1.45 o 
   9   5   1       13.41        8.60      1.11 o 
  10   5   1      302.47      334.34      4.61 o 
  11   5   1       40.43       41.56      2.89 o 
  12   5   1        4.09        7.70      5.47 o 
   0   6   1     4485.98     4326.26     28.37 o 
   1   6   1      855.50      872.90      4.61 o 
   2   6   1      321.03      288.75      1.86 o 
   3   6   1        6.45       11.60      0.47 o 
   4   6   1     1892.07     1938.73      9.98 o 
   5   6   1      318.96      321.80      2.35 o 
   6   6   1      530.39      578.15      3.95 o 
   7   6   1        1.81        2.94      0.80 o 
   8   6   1      129.54      123.71      2.05 o 
   9   6   1       12.04       11.80      1.25 o 
  10   6   1      535.64      577.15      6.95 o 
  11   6   1        4.35        3.89      2.36 o 
   1   7   1       95.89       97.06      0.95 o 
   2   7   1     1899.73     1964.91      9.82 o 
   3   7   1       55.01       47.34      0.75 o 
   4   7   1      256.79      245.43      1.93 o 
   5   7   1      228.52      223.58      1.95 o 
   6   7   1       67.60       64.50      1.03 o 
   7   7   1        0.16        1.48      0.83 o 
   8   7   1        8.43        7.08      1.22 o 
   9   7   1      117.08      120.71      2.59 o 
  10   7   1       14.58       14.33      2.05 o 
  11   7   1       11.15       11.05      2.57 o 
   0   8   1     2631.22     2546.49     17.85 o 
   1   8   1      895.91      833.91      7.44 o 
   2   8   1       22.38       20.39      0.70 o 
   3   8   1      135.57      136.18      1.30 o 
   4   8   1     1448.64     1396.24      7.51 o 
   5   8   1      285.94      274.60      2.07 o 
   6   8   1      183.62      138.06      1.84 o 
   7   8   1      678.50      645.58      5.71 o 
   8   8   1       23.68       30.32      1.51 o 
   9   8   1      205.44      203.36      4.04 o 
  10   8   1        8.34       10.60      2.22 o 
  11   8   1        4.38        0.54      4.24 o 
   1   9   1       12.25       13.27      0.63 o 
   2   9   1      285.57      322.41      2.31 o 
   3   9   1       34.23       37.46      0.80 o 
   4   9   1       70.38       56.88      2.09 o 
   5   9   1      335.71      313.62      2.49 o 
   6   9   1      192.00      172.47      3.45 o 
   7   9   1      156.89      134.43      4.42 o 
   8   9   1      143.35      129.79      2.84 o 
   9   9   1        0.37        1.52      3.22 o 
  10   9   1       62.13       59.14      2.95 o 
   0  10   1        3.38        4.68      0.97 o 
   1  10   1      206.59      187.05      1.70 o 
   2  10   1        1.62        3.32      0.59 o 
   3  10   1      710.98      708.06      4.48 o 
   4  10   1      151.07      144.72      5.51 o 
   5  10   1      804.90      816.88      6.02 o 
   6  10   1      429.14      420.87      4.10 o 
   7  10   1      182.72      162.14      2.69 o 
   8  10   1       44.56       48.51      2.37 o 
   9  10   1        5.86        5.74      2.07 o 
  10  10   1      332.70      347.17      8.62 o 
   1  11   1       12.43        9.55      0.89 o 
   2  11   1      140.25      148.01      1.73 o 
   3  11   1       87.99       93.73      1.30 o 
   4  11   1      296.17      300.91      2.62 o 
   5  11   1        5.00        4.60      0.76 o 
   6  11   1       38.79       42.28      1.65 o 
   7  11   1        1.59        0.66      1.51 o 
   8  11   1       23.50       22.74      2.25 o 
   9  11   1       12.92       15.24      5.77 o 
   0  12   1      335.48      336.73      4.36 o 
   1  12   1      437.23      421.29      3.69 o 
   2  12   1      395.37      386.10      3.51 o 
   3  12   1       24.33       26.81      1.48 o 
   4  12   1      208.66      227.99      2.37 o 
   5  12   1        3.23        3.28      1.00 o 
   6  12   1      174.33      178.11      3.16 o 
   7  12   1        0.51       -0.37      1.59 o 
   8  12   1       27.82       28.11      2.42 o 
   9  12   1      465.73      516.06     11.52 o 
   1  13   1        9.10        8.33      1.06 o 
   2  13   1       13.39       12.84      1.00 o 
   3  13   1      634.84      667.32      6.04 o 
   4  13   1      100.01       95.24      1.96 o 
   5  13   1       14.55       17.80      1.44 o 
   6  13   1       22.84       19.86      1.84 o 
   7  13   1       11.66       13.99      2.19 o 
   8  13   1       90.90       87.18      3.51 o 
   0  14   1      782.50      856.77     10.49 o 
   1  14   1        2.81        3.34      1.17 o 
   2  14   1      175.47      169.38      2.88 o 
   3  14   1      351.81      370.61      7.23 o 
   4  14   1      318.35      324.65      4.91 o 
   5  14   1      956.32     1087.07     13.13 o 
   6  14   1      246.27      259.04      4.92 o 
   7  14   1       43.78       44.66      3.06 o 
   8  14   1      147.32      148.65      5.07 o 
   1  15   1        0.67        0.08      1.51 o 
   2  15   1      666.49      733.40     10.38 o 
   3  15   1        2.26        0.38      1.62 o 
   4  15   1      156.97      161.79      3.57 o 
   5  15   1        1.67       -0.69      2.50 o 
   6  15   1       18.05       15.83      2.59 o 
   7  15   1      145.66      140.89      4.89 o 
   0  16   1        2.52        1.75      2.32 o 
   1  16   1       11.45       13.64      1.98 o 
   2  16   1        0.13        1.24      1.74 o 
   3  16   1       46.41       45.23      2.39 o 
   4  16   1       28.57       24.71      2.63 o 
   5  16   1       12.80       13.31      3.18 o 
   6  16   1      202.04      204.14      6.22 o 
   1  17   1        6.94        8.03      2.25 o 
   2  17   1       10.58        6.68      2.19 o 
   3  17   1        0.34        1.38      2.22 o 
   4  17   1        1.06        1.18      5.74 o 
   0  18   1       87.28       75.90      4.79 o 
   1  18   1        7.70        3.00      2.49 o 
   2  18   1       17.67       14.97      2.73 o 
   2   0   2     5123.25     4981.94     32.61 o 
   3   0   2     1647.95     1532.05     10.94 o 
   4   0   2      463.97      432.89      3.58 o 
   5   0   2     6795.02     7034.00     47.80 o 
   6   0   2      115.12      110.68      1.50 o 
   7   0   2        4.58        4.65      0.86 o 
   8   0   2       37.49       29.60      1.11 o 
   9   0   2       39.55       29.28      1.54 o 
  10   0   2       90.39       84.70      2.86 o 
  11   0   2       29.69       34.61      2.79 o 
  12   0   2       37.44       31.14      3.47 o 
   1   1   2     6361.65     6208.98     63.28 o 
   2   1   2      427.87      466.66      2.43 o 
   3   1   2      396.53      427.57      2.35 o 
   4   1   2     4810.59     5398.58     26.23 o 
   5   1   2      529.90      538.61      3.15 o 
   6   1   2      468.34      544.82      3.38 o 
   7   1   2      619.16      606.56      3.73 o 
   8   1   2      837.50      813.51      5.17 o 
   9   1   2      792.02      781.02      5.73 o 
  10   1   2      327.90      323.22      4.02 o 
  11   1   2       79.90       72.01      2.31 o 
  12   1   2       75.65       77.55      3.22 o 
   0   2   2        0.31       10.12      0.39 o 
   1   2   2    17750.96    19035.05    179.65 o 
   2   2   2     1089.43     1038.38      5.40 o 
   3   2   2       46.21       60.14      0.61 o 
   4   2   2      788.47      896.29      7.89 o 
   5   2   2     1533.56     1455.69      7.56 o 
   6   2   2      125.99      137.25      1.28 o 
   7   2   2      483.79      454.31      3.20 o 
   8   2   2      267.76      281.52      2.55 o 
   9   2   2      499.36      532.50      4.26 o 
  10   2   2       93.60       93.64      2.65 o 
  11   2   2      190.37      190.96      3.60 o 
  12   2   2       22.60       24.11      2.62 o 
   1   3   2        0.61        1.53      0.24 o 
   2   3   2      747.03      728.53      3.88 o 
   3   3   2      684.62      754.13      3.99 o 
   4   3   2        0.01        1.66      0.33 o 
   5   3   2     2268.85     2405.59     12.30 o 
   6   3   2        9.16        8.34      0.54 o 
   7   3   2      616.64      640.96      4.29 o 
   8   3   2       97.28       80.44      1.32 o 
   9   3   2        5.56        8.74      0.82 o 
  10   3   2        1.09       -0.10      1.57 o 
  11   3   2       75.89       75.67      2.64 o 
  12   3   2        2.83        0.23      3.07 o 
   0   4   2        3.84        4.04      0.36 o 
   1   4   2       70.51       61.16      0.58 o 
   2   4   2     3128.25     3241.13     16.08 o 
   3   4   2     1348.34     1362.24      7.16 o 
   4   4   2     3541.54     3859.39     19.01 o 
   5   4   2      381.31      350.66      2.39 o 
   6   4   2     2440.99     2592.04     13.84 o 
   7   4   2       86.16      109.51      1.86 o 
   8   4   2      133.45      167.15      1.98 o 
   9   4   2      439.99      456.49      4.09 o 
  10   4   2      108.44       94.29      2.42 o 
  11   4   2       20.88       20.10      2.25 o 
  12   4   2        2.60        3.71      3.13 o 
   1   5   2     2355.74     2244.49     10.91 o 
   2   5   2     2855.12     3066.36     15.01 o 
   3   5   2     5355.40     5423.83     27.16 o 
   4   5   2        2.38        1.32      0.44 o 
   5   5   2      434.67      391.15      2.62 o 
   6   5   2       89.15       80.11      1.19 o 
   7   5   2      956.66      924.17      6.75 o 
   8   5   2      817.93      796.87      7.11 o 
   9   5   2       29.21       23.59      1.31 o 
  10   5   2       94.27       79.00      2.25 o 
  11   5   2        0.48        1.40      2.23 o 
   0   6   2     3578.01     3618.21     24.33 o 
   1   6   2      443.77      423.84      2.47 o 
   2   6   2       15.21       11.31      0.45 o 
   3   6   2      410.09      507.88      3.28 o 
   4   6   2      211.82      173.20      1.49 o 
   5   6   2      457.53      411.01      8.84 o 
   6   6   2        7.07       13.26      0.71 o 
   7   6   2      106.10       97.76      1.61 o 
   8   6   2       41.15       46.72      1.43 o 
   9   6   2       58.70       45.32      1.86 o 
  10   6   2       87.04       84.52      2.66 o 
  11   6   2      251.20      263.52      7.24 o 
   1   7   2     2224.87     2243.22     11.04 o 
   2   7   2     3251.32     3493.47     17.10 o 
   3   7   2     3012.44     3107.05     15.30 o 
   4   7   2       90.21       97.70      1.12 o 
   5   7   2       44.95       43.86      0.92 o 
   6   7   2      681.56      691.89      5.94 o 
   7   7   2     1448.75     1500.49     11.01 o 
   8   7   2      138.08      130.45      2.16 o 
   9   7   2       18.29       12.92      1.59 o 
  10   7   2       58.46       53.72      2.58 o 
  11   7   2      190.92      223.92      5.66 o 
   0   8   2      289.86      260.22      2.61 o 
   1   8   2       23.92       26.39      0.62 o 
   2   8   2      688.09      724.77      4.20 o 
   3   8   2        3.40        0.98      0.68 o 
   4   8   2      460.42      468.70      3.26 o 
   5   8   2       12.46       10.58      0.73 o 
   6   8   2       85.71       78.51      1.42 o 
   7   8   2      109.92      110.71      1.71 o 
   8   8   2       26.55       22.33      2.54 o 
   9   8   2        1.21        3.25      1.68 o 
  10   8   2        6.25        5.38      2.15 o 
  11   8   2        3.77        4.06      3.54 o 
   1   9   2      464.87      465.88      3.03 o 
   2   9   2     2372.46     2510.24     12.86 o 
   3   9   2     2132.41     2184.24     11.87 o 
   4   9   2      666.59      659.42      4.26 o 
   5   9   2      202.86      197.83      2.43 o 
   6   9   2        1.63        2.66      1.00 o 
   7   9   2      529.31      560.79      5.59 o 
   8   9   2        0.88        1.75      1.50 o 
   9   9   2        0.02        3.49      1.96 o 
  10   9   2      117.15      135.38      3.99 o 
   0  10   2      179.72      146.93      2.07 o 
   1  10   2        5.43        8.10      0.63 o 
   2  10   2       14.88       14.39      0.72 o 
   3  10   2     1009.02     1022.70      6.79 o 
   4  10   2      133.22      145.02      2.23 o 
   5  10   2      374.07      376.18      3.47 o 
   6  10   2      135.87      129.37      2.16 o 
   7  10   2      526.58      474.99      6.57 o 
   8  10   2       63.33       67.58      2.55 o 
   9  10   2      105.41      125.38      3.48 o 
  10  10   2       34.83       32.82      4.54 o 
   1  11   2     1438.27     1510.35      8.60 o 
   2  11   2      341.69      343.36      2.87 o 
   3  11   2      852.02      867.46      6.66 o 
   4  11   2       56.89       54.63      1.11 o 
   5  11   2       33.22       25.90      1.04 o 
   6  11   2        9.00        7.92      1.13 o 
   7  11   2      164.65      168.36      4.17 o 
   8  11   2      160.22      163.53      3.83 o 
   9  11   2        8.57        4.19      2.08 o 
   0  12   2        2.75        3.11      1.22 o 
   1  12   2       16.76       14.99      1.23 o 
   2  12   2       27.47       22.76      1.63 o 
   3  12   2      113.73      119.96      3.00 o 
   4  12   2      117.73      122.31      1.73 o 
   5  12   2      195.85      191.54      2.97 o 
   6  12   2      165.29      161.36      3.02 o 
   7  12   2       62.95       70.41      2.46 o 
   8  12   2        0.27       -0.68      2.21 o 
   9  12   2        5.01        7.98      2.83 o 
   1  13   2      102.79       93.63      2.22 o 
   2  13   2      299.27      293.89      3.26 o 
   3  13   2       58.06       58.98      2.70 o 
   4  13   2        0.07        0.31      0.97 o 
   5  13   2        1.87       -0.99      1.29 o 
   6  13   2       98.14       97.65      2.73 o 
   7  13   2        8.25        5.17      2.11 o 
   8  13   2       12.57        7.25      2.79 o 
   0  14   2      123.80      115.64      2.97 o 
   1  14   2      234.78      226.44      4.24 o 
   2  14   2       92.22       89.59      2.48 o 
   3  14   2       71.47       61.05      2.01 o 
   4  14   2       87.94      100.11      4.36 o 
   5  14   2      159.67      164.42      3.93 o 
   6  14   2        6.24        3.61      2.08 o 
   7  14   2        0.00        3.26      2.84 o 
   8  14   2        3.65        4.96      3.89 o 
   1  15   2        0.75        2.38      1.67 o 
   2  15   2       39.74       38.55      2.57 o 
   3  15   2      418.22      432.58      6.37 o 
   4  15   2        4.37        1.30      1.57 o 
   5  15   2        0.94        0.80      2.67 o 
   6  15   2       27.69       27.15      3.17 o 
   7  15   2        8.56       10.74      3.01 o 
   0  16   2      101.20      104.62      4.51 o 
   1  16   2       86.21       79.45      2.77 o 
   2  16   2       93.41       86.55      2.79 o 
   3  16   2       14.48       11.02      1.91 o 
   4  16   2       86.23       81.87      3.28 o 
   5  16   2       57.34       58.75      3.79 o 
   6  16   2        5.23       -2.01      3.27 o 
   1  17   2       11.19        7.79      3.70 o 
   2  17   2        8.00       10.52      2.25 o 
   3  17   2        6.75        2.31      2.36 o 
   4  17   2       24.90       20.40      3.11 o 
   0  18   2       12.02       11.40      3.50 o 
   1  18   2       89.09       84.87      3.63 o 
   2  18   2        1.11       -1.76      2.40 o 
   1   1   3     2602.27     2447.60     31.65 o 
   2   1   3      771.79      657.89      3.49 o 
   3   1   3     5162.94     5225.88     24.71 o 
   4   1   3      119.61      120.23      1.01 o 
   5   1   3      245.21      231.29      1.67 o 
   6   1   3        7.65        7.46      0.55 o 
   7   1   3     1412.65     1367.13     11.43 o 
   8   1   3      610.59      593.83      4.03 o 
   9   1   3       66.89       62.91      1.29 o 
  10   1   3        3.38        5.48      1.18 o 
  11   1   3      180.92      182.23      3.57 o 
  12   1   3       18.45       20.12      2.37 o 
   1   2   3     1036.81     1013.58      5.14 o 
   2   2   3       21.71       10.36      0.38 o 
   3   2   3     3745.42     3957.36     18.24 o 
   4   2   3       27.41       41.22      0.58 o 
   5   2   3      189.16      255.69      2.27 o 
   6   2   3      182.47      217.73      1.73 o 
   7   2   3      140.23      120.86      1.31 o 
   8   2   3       35.41       29.07      1.79 o 
   9   2   3       68.22       81.80      1.50 o 
  10   2   3        3.07        2.18      1.33 o 
  11   2   3        3.43        4.91      1.77 o 
  12   2   3       23.78       18.91      2.66 o 
   1   3   3     3048.21     3051.27     14.50 o 
   2   3   3     3279.35     3276.59     16.15 o 
   3   3   3     1996.56     1929.83      9.65 o 
   4   3   3        0.98        3.16      0.32 o 
   5   3   3      398.80      445.34      2.83 o 
   6   3   3     1144.30     1177.39      6.42 o 
   7   3   3      475.44      449.83      3.14 o 
   8   3   3      887.27      903.06      6.26 o 
   9   3   3       38.47       28.78      1.06 o 
  10   3   3       66.06       58.66      4.29 o 
  11   3   3      107.74      119.31      3.25 o 
  12   3   3       22.08       18.57      3.61 o 
   0   4   3     1161.57     1098.81      8.10 o 
   1   4   3    15367.85    16212.45     79.54 o 
   2   4   3      421.52      416.60      2.54 o 
   3   4   3       23.63       20.12      0.55 o 
   4   4   3      351.64      343.49      2.17 o 
   5   4   3      670.53      676.83      4.08 o 
   6   4   3        4.93        2.39      0.48 o 
   7   4   3     1007.54      978.96      5.99 o 
   8   4   3        0.03        1.03      0.84 o 
   9   4   3      165.44      163.23      4.06 o 
  10   4   3       12.44        7.51      1.45 o 
  11   4   3       47.03       40.75      5.06 o 
  12   4   3       51.91       44.67      3.46 o 
   1   5   3      148.38      110.31      1.11 o 
   2   5   3     2307.55     2333.60     14.46 o 
   3   5   3     4507.05     4546.03     22.40 o 
   4   5   3      772.24      848.80      4.95 o 
   5   5   3       53.16       52.69      0.83 o 
   6   5   3      388.99      364.97      2.79 o 
   7   5   3     1026.20     1073.52      7.61 o 
   8   5   3      797.97      820.09      6.79 o 
   9   5   3      238.68      243.46      3.31 o 
  10   5   3       94.55       89.45      2.67 o 
  11   5   3       21.83       21.86      2.36 o 
   0   6   3      101.38       99.82      1.29 o 
   1   6   3      830.56      788.37      4.27 o 
   2   6   3      219.06      254.76      1.71 o 
   3   6   3     2999.97     3199.28     15.93 o 
   4   6   3       39.85       45.08      0.84 o 
   5   6   3     2127.43     2255.76     12.30 o 
   6   6   3        4.99        8.54      0.54 o 
   7   6   3      219.03      217.73      2.47 o 
   8   6   3        5.66        6.75      1.04 o 
   9   6   3      211.65      202.43      3.25 o 
  10   6   3       84.78       92.59      3.27 o 
  11   6   3       55.64       53.67      5.81 o 
   1   7   3      533.25      596.04      3.35 o 
   2   7   3      308.71      322.11      2.12 o 
   3   7   3      826.37      892.92      5.20 o 
   4   7   3      100.55       94.37      1.22 o 
   5   7   3      204.90      166.57      1.93 o 
   6   7   3       22.39       17.00      0.66 o 
   7   7   3        5.02        4.06      1.16 o 
   8   7   3        5.47        7.17      1.06 o 
   9   7   3        5.42        5.60      1.50 o 
  10   7   3        7.39        4.28      5.17 o 
  11   7   3        6.72        2.95      2.81 o 
   0   8   3       70.13       57.75      1.14 o 
   1   8   3      982.65      871.89      4.88 o 
   2   8   3       97.29       86.37      1.01 o 
   3   8   3      114.31      106.87      1.19 o 
   4   8   3       35.76       37.48      0.93 o 
   5   8   3     1363.70     1325.71      7.97 o 
   6   8   3     1708.56     1709.33     11.50 o 
   7   8   3       41.65       36.97      1.22 o 
   8   8   3      496.33      473.69      5.51 o 
   9   8   3      816.62      915.58     10.39 o 
  10   8   3      105.58       99.48      4.18 o 
  11   8   3      351.86      348.84      7.45 o 
   1   9   3       13.02       14.58      0.71 o 
   2   9   3      528.87      532.27      3.41 o 
   3   9   3      426.61      445.60      3.15 o 
   4   9   3        7.70        9.85      0.72 o 
   5   9   3        6.42        6.66      0.76 o 
   6   9   3      363.12      356.05      3.46 o 
   7   9   3        0.59        1.03      1.57 o 
   8   9   3      222.34      224.23      8.69 o 
   9   9   3       19.05       16.90      2.19 o 
  10   9   3       84.96       78.44      3.35 o 
   0  10   3      689.48      670.61      5.84 o 
   1  10   3     2635.03     2756.40     14.48 o 
   2  10   3      649.73      656.68      4.28 o 
   3  10   3       33.66       39.42      0.85 o 
   4  10   3      248.15      252.26      2.34 o 
   5  10   3      807.80      857.97      6.67 o 
   6  10   3      402.03      404.22      4.17 o 
   7  10   3       73.38       78.73      1.65 o 
   8  10   3       78.65       70.37      3.99 o 
   9  10   3       75.32       73.11      2.88 o 
  10  10   3        0.85        3.99      2.70 o 
   1  11   3      269.21      273.76      2.34 o 
   2  11   3      268.18      268.24      2.54 o 
   3  11   3       27.44       26.94      2.13 o 
   4  11   3       38.81       32.08      1.59 o 
   5  11   3        0.44       -0.12      1.00 o 
   6  11   3      159.42      160.08      2.31 o 
   7  11   3        5.57        1.43      1.68 o 
   8  11   3        0.38       -1.83      1.83 o 
   9  11   3      225.46      240.35      5.17 o 
   0  12   3      594.59      608.78      6.26 o 
   1  12   3        8.11        5.32      1.38 o 
   2  12   3       49.98       44.70      1.82 o 
   3  12   3      715.64      793.78      8.06 o 
   4  12   3        0.27       -0.02      0.64 o 
   5  12   3      268.32      277.96      3.81 o 
   6  12   3        3.88        3.06      1.14 o 
   7  12   3        2.19        0.86      1.86 o 
   8  12   3       72.03       75.08      3.35 o 
   9  12   3       75.64       84.13      3.91 o 
   1  13   3       23.27       27.33      1.66 o 
   2  13   3      202.17      194.36      2.46 o 
   3  13   3      318.95      339.66      3.74 o 
   4  13   3       51.33       48.04      1.62 o 
   5  13   3       11.56       10.04      1.52 o 
   6  13   3       11.10        9.84      1.51 o 
   7  13   3       42.91       43.98      2.84 o 
   8  13   3       35.06       36.55      3.29 o 
   0  14   3        8.43        6.97      1.86 o 
   1  14   3       93.57      101.61      2.16 o 
   2  14   3        1.95       -0.17      1.18 o 
   3  14   3        9.04        4.94      1.35 o 
   4  14   3      296.84      318.91      4.84 o 
   5  14   3      262.54      285.78      4.94 o 
   6  14   3        1.10       -1.14      4.24 o 
   7  14   3      147.90      135.88      4.59 o 
   1  15   3       13.72       12.45      1.93 o 
   2  15   3        4.46        5.94      1.59 o 
   3  15   3       18.96       18.49      1.96 o 
   4  15   3        0.03        0.01      1.66 o 
   5  15   3      108.44      115.88      4.61 o 
   6  15   3        1.33        2.78      2.66 o 
   7  15   3      113.43      101.41      4.52 o 
   0  16   3        0.15       -0.97      2.40 o 
   1  16   3       13.33       11.56      2.43 o 
   2  16   3       51.23       53.19      2.53 o 
   3  16   3        2.62        2.77      1.95 o 
   4  16   3        0.90        5.07      2.26 o 
   5  16   3        2.20        6.32      3.04 o 
   1  17   3       66.52       68.43      3.02 o 
   2  17   3       88.38       77.48      3.03 o 
   3  17   3      121.08      118.75      3.60 o 
   4  17   3       35.64       34.89      2.92 o 
   0  18   3       48.41       43.22      4.61 o 
   1  18   3       33.16       32.66      3.10 o 
   0   0   4     2829.06     2853.05     31.24 o 
   1   0   4    10173.89    10465.50     74.15 o 
   2   0   4      149.91      104.27      1.07 o 
   3   0   4       68.47       54.07      0.79 o 
   4   0   4      143.98      196.55      1.97 o 
   5   0   4      228.56      152.77      1.79 o 
   6   0   4     3352.32     3503.80     24.15 o 
   7   0   4       23.12       24.20      1.07 o 
   8   0   4       10.25       11.65      1.11 o 
   9   0   4     1778.24     1881.97     16.72 o 
  10   0   4      602.92      588.72      8.91 o 
  11   0   4        6.71        6.15      2.65 o 
  12   0   4       29.99       42.69      3.93 o 
   1   1   4       37.34       27.40      0.38 o 
   2   1   4      183.48      227.41      1.51 o 
   3   1   4     2563.86     2641.50     13.21 o 
   4   1   4       68.84       66.04      0.75 o 
   5   1   4      346.59      409.28      2.53 o 
   6   1   4      612.71      632.70      3.82 o 
   7   1   4      748.89      715.70      4.42 o 
   8   1   4       35.39       33.70      1.97 o 
   9   1   4      625.66      643.86      4.88 o 
  10   1   4       44.62       41.73      1.74 o 
  11   1   4       29.24       26.44      2.05 o 
  12   1   4       93.23       83.46      4.13 o 
   0   2   4    18120.98    19850.61    206.47 o 
   1   2   4    12973.68    13453.37     63.22 o 
   2   2   4     2449.03     2434.22     11.92 o 
   3   2   4     4370.66     4524.68     21.34 o 
   4   2   4     4520.77     4563.79     21.90 o 
   5   2   4     6569.65     7011.01     34.49 o 
   6   2   4       40.59       47.37      1.02 o 
   7   2   4      552.06      561.24      5.30 o 
   8   2   4      617.42      629.44      4.39 o 
   9   2   4       60.26       46.88      1.20 o 
  10   2   4       97.07       92.53      2.23 o 
  11   2   4        1.71        1.22      2.09 o 
  12   2   4        2.11       -0.12      2.39 o 
   1   3   4      506.17      510.06      2.82 o 
   2   3   4     1365.09     1366.70      6.85 o 
   3   3   4       57.57       49.45      0.67 o 
   4   3   4     1041.38     1118.01      5.69 o 
   5   3   4     1224.45     1154.23      6.19 o 
   6   3   4      123.90      123.81      2.83 o 
   7   3   4     1021.84     1080.45      6.56 o 
   8   3   4        5.64        7.40      1.04 o 
   9   3   4       22.49       25.15      1.10 o 
  10   3   4       55.62       58.32      1.96 o 
  11   3   4        0.15        0.32      1.95 o 
  12   3   4        0.68       -1.69      2.34 o 
   0   4   4    23846.95    26412.70    368.74 o 
   1   4   4     2210.76     2123.98     10.24 o 
   2   4   4     1786.80     1849.02      9.21 o 
   3   4   4      187.22      208.34      1.50 o 
   4   4   4     1761.02     1763.46      9.07 o 
   5   4   4       40.92       39.68      0.74 o 
   6   4   4        1.61        2.36      0.50 o 
   7   4   4     1972.27     2082.90     15.32 o 
   8   4   4      380.18      384.78      3.31 o 
   9   4   4      277.38      288.35      3.26 o 
  10   4   4       12.08        6.72      2.34 o 
  11   4   4       56.13       47.70      2.61 o 
  12   4   4        3.74        6.23      3.07 o 
   1   5   4     2201.09     2214.30     10.51 o 
   2   5   4     1629.30     1539.37      7.99 o 
   3   5   4     2409.95     2428.90     12.30 o 
   4   5   4      272.38      220.13      1.77 o 
   5   5   4        0.59        1.10      0.55 o 
   6   5   4       77.52       74.21      1.02 o 
   7   5   4       68.79       63.93      1.19 o 
   8   5   4        4.79        1.82      0.97 o 
   9   5   4        9.91        4.64      1.79 o 
  10   5   4      262.59      286.78      4.86 o 
  11   5   4       44.02       35.01      2.69 o 
   0   6   4     2317.56     2621.26     18.26 o 
   1   6   4      764.72      829.53      4.39 o 
   2   6   4     1027.02     1146.61      6.06 o 
   3   6   4      213.71      211.52      1.68 o 
   4   6   4      185.85      182.34      1.65 o 
   5   6   4      872.45      855.97      5.35 o 
   6   6   4     1824.61     1827.21     10.61 o 
   7   6   4      110.61      112.65      2.11 o 
   8   6   4      157.19      134.79      2.18 o 
   9   6   4        0.03       -0.46      1.39 o 
  10   6   4      144.53      146.24      4.81 o 
  11   6   4        2.55        0.63      2.74 o 
   1   7   4      488.69      491.43      2.88 o 
   2   7   4      366.17      301.85      2.03 o 
   3   7   4       18.14       13.05      0.57 o 
   4   7   4      886.38      866.10      5.23 o 
   5   7   4      398.18      389.58      3.06 o 
   6   7   4      408.16      414.76      3.43 o 
   7   7   4       31.56       27.25      1.11 o 
   8   7   4      643.41      659.75      6.46 o 
   9   7   4       28.33       16.54      1.73 o 
  10   7   4      171.43      159.23      3.93 o 
  11   7   4      240.31      264.88      9.17 o 
   0   8   4      723.38      647.24      5.34 o 
   1   8   4       80.06       84.60      0.94 o 
   2   8   4      399.97      390.86      2.53 o 
   3   8   4      981.41      969.36      5.97 o 
   4   8   4      121.22      114.82      1.36 o 
   5   8   4      218.22      183.26      2.07 o 
   6   8   4       31.47       27.55      2.06 o 
   7   8   4      225.47      192.16      2.54 o 
   8   8   4        3.17        1.88      1.34 o 
   9   8   4       75.40       73.35      2.84 o 
  10   8   4        2.68       -0.83      2.38 o 
  11   8   4       12.90        8.56      3.26 o 
   1   9   4        0.48        0.02      0.77 o 
   2   9   4      439.69      420.65      2.73 o 
   3   9   4       24.71       27.49      0.85 o 
   4   9   4        2.04        7.51      0.76 o 
   5   9   4       34.40       42.96      1.59 o 
   6   9   4       14.01       28.16      1.15 o 
   7   9   4       37.01       45.85      1.52 o 
   8   9   4      238.78      245.42      3.91 o 
   9   9   4        0.48        2.87      1.92 o 
  10   9   4       50.08       50.98      3.05 o 
   0  10   4       17.02       15.12      1.04 o 
   1  10   4       90.91       86.05      1.20 o 
   2  10   4      689.51      700.28      4.36 o 
   3  10   4       55.51       46.16      2.32 o 
   4  10   4       31.99       37.54      1.27 o 
   5  10   4      162.25      138.28      1.98 o 
   6  10   4        1.46        1.72      1.13 o 
   7  10   4        4.06        3.31      1.19 o 
   8  10   4        5.03        7.49      1.82 o 
   9  10   4       11.05        8.99      2.72 o 
  10  10   4       83.62       81.77      3.93 o 
   1  11   4      278.24      298.88      2.53 o 
   2  11   4       83.03       83.83      1.31 o 
   3  11   4     1500.39     1554.69     10.49 o 
   4  11   4      141.54      137.83      1.81 o 
   5  11   4        5.46        8.69      1.18 o 
   6  11   4       60.73       54.70      1.60 o 
   7  11   4      252.64      253.14      3.81 o 
   8  11   4       25.12       19.66      2.52 o 
   9  11   4       42.23       28.79      3.83 o 
   0  12   4     1350.00     1394.68     13.38 o 
   1  12   4       64.70       61.87      2.16 o 
   2  12   4       46.64       38.72      1.21 o 
   3  12   4      538.12      528.14      4.43 o 
   4  12   4       95.62      104.64      1.58 o 
   5  12   4        1.42        2.33      1.23 o 
   6  12   4       58.90       51.32      1.82 o 
   7  12   4       40.72       41.22      2.32 o 
   8  12   4      133.39      127.16      3.94 o 
   9  12   4       20.94       19.80      3.31 o 
   1  13   4        0.06       -0.26      0.88 o 
   2  13   4       21.52       20.95      1.18 o 
   3  13   4       16.67       15.58      1.14 o 
   4  13   4       19.14       16.87      1.33 o 
   5  13   4        1.35        0.77      1.44 o 
   6  13   4       10.46        7.97      1.57 o 
   7  13   4       72.73       66.91      3.91 o 
   8  13   4      108.36       92.18      4.22 o 
   0  14   4       95.91       98.47      3.29 o 
   1  14   4      717.98      738.72      7.38 o 
   2  14   4       59.80       55.43      2.16 o 
   3  14   4        0.08        2.35      1.45 o 
   4  14   4      110.90      123.66      4.33 o 
   5  14   4       32.81       39.76      4.61 o 
   6  14   4       35.37       25.79      4.81 o 
   7  14   4        5.00        4.93      2.99 o 
   1  15   4       28.00       25.10      2.57 o 
   2  15   4       10.07        8.06      2.00 o 
   3  15   4        0.85       -0.22      1.63 o 
   4  15   4       41.62       44.52      2.80 o 
   5  15   4        8.29        6.62      2.16 o 
   6  15   4        1.99        0.22      2.77 o 
   0  16   4        8.15        5.72      2.75 o 
   1  16   4       55.72       58.34      2.82 o 
   2  16   4        5.47        3.20      1.97 o 
   3  16   4       27.57       30.44      2.31 o 
   4  16   4      154.47      162.61      4.16 o 
   5  16   4       69.11       71.39      3.83 o 
   1  17   4        0.67        1.23      2.30 o 
   2  17   4        1.44        2.01      3.22 o 
   3  17   4       17.54       15.81      2.39 o 
   4  17   4       62.80       64.21      5.40 o 
   0  18   4       28.72       15.84      4.58 o 
   1  18   4       14.29       16.47      2.89 o 
   1   1   5      710.92      685.40      3.63 o 
   2   1   5     7078.43     6913.37     32.72 o 
   3   1   5       21.25       24.37      0.51 o 
   4   1   5     1556.09     1630.21      8.44 o 
   5   1   5      113.70      111.60      1.10 o 
   6   1   5     1828.17     1774.39      9.37 o 
   7   1   5      831.35      803.73      4.96 o 
   8   1   5     2237.63     2383.89     14.55 o 
   9   1   5      243.50      231.11      2.60 o 
  10   1   5       49.74       43.85      3.91 o 
  11   1   5       37.56       34.97      5.93 o 
  12   1   5      121.48      121.99     10.39 o 
   0   2   5      320.95      275.73      2.62 o 
   1   2   5     1403.40     1384.95      7.22 o 
   2   2   5      908.39      885.78      4.63 o 
   3   2   5     2838.68     2962.50     14.43 o 
   4   2   5     1568.18     1628.22      8.31 o 
   5   2   5       27.24       28.65      0.64 o 
   6   2   5     1193.38     1267.85      7.30 o 
   7   2   5      605.95      652.82      4.28 o 
   8   2   5        0.96        4.05      0.74 o 
   9   2   5        0.36        0.84      0.78 o 
  10   2   5      361.74      362.99      5.10 o 
  11   2   5        1.37        1.75      2.03 o 
  12   2   5       10.41        6.02      2.95 o 
   1   3   5     1193.03     1243.25      6.44 o 
   2   3   5     5732.54     5655.60     27.01 o 
   3   3   5      545.69      531.05      3.00 o 
   4   3   5       71.86       71.63      0.76 o 
   5   3   5     3885.92     4054.12     19.76 o 
   6   3   5     1132.97     1131.12      6.45 o 
   7   3   5       83.97       74.93      1.11 o 
   8   3   5       17.33       11.32      0.93 o 
   9   3   5      463.04      498.23      7.73 o 
  10   3   5      132.69      120.52      2.94 o 
  11   3   5       25.78       27.36      2.44 o 
  12   3   5      123.75      121.09      4.02 o 
   0   4   5    21781.94    24198.39    211.51 o 
   1   4   5       58.67       86.72      0.79 o 
   2   4   5       51.93       80.65      0.80 o 
   3   4   5     1012.48     1077.20      5.70 o 
   4   4   5     2176.72     2297.34     11.78 o 
   5   4   5      535.35      527.60      3.18 o 
   6   4   5      880.96      825.04      7.45 o 
   7   4   5      624.95      604.08      8.88 o 
   8   4   5       27.55       40.55      1.09 o 
   9   4   5       62.39       46.28      1.71 o 
  10   4   5      105.19      113.74      2.78 o 
  11   4   5        6.20        5.85      2.25 o 
   1   5   5      938.07      969.12      4.98 o 
   2   5   5     1329.98     1337.11      6.80 o 
   3   5   5     2812.39     3083.81     16.48 o 
   4   5   5      342.69      314.47      2.37 o 
   5   5   5      505.92      506.44      3.29 o 
   6   5   5      512.91      498.87      3.52 o 
   7   5   5       87.25       86.17      1.40 o 
   8   5   5      580.33      522.43      4.69 o 
   9   5   5        1.59        0.09      1.25 o 
  10   5   5       26.64       34.26      4.24 o 
  11   5   5       63.31       66.80      3.18 o 
   0   6   5        9.02       32.50      0.89 o 
   1   6   5     1036.50     1152.62      5.91 o 
   2   6   5      916.21      954.46      5.10 o 
   3   6   5        0.21        1.08      0.79 o 
   4   6   5      796.43      716.47      4.48 o 
   5   6   5      139.16      138.03      1.43 o 
   6   6   5       36.32       33.39      0.92 o 
   7   6   5        3.34        3.23      1.32 o 
   8   6   5      635.83      689.77      6.18 o 
   9   6   5       10.88       10.14      1.91 o 
  10   6   5       94.65      108.56      3.20 o 
  11   6   5        0.88        3.42      2.67 o 
   1   7   5      258.70      244.52      1.72 o 
   2   7   5      667.05      713.67      4.00 o 
   3   7   5       10.53       15.37      0.64 o 
   4   7   5       35.30       32.67      0.86 o 
   5   7   5      162.52      153.17      1.82 o 
   6   7   5      239.94      247.05      2.49 o 
   7   7   5       93.61       86.35      1.90 o 
   8   7   5       49.92       59.26      1.92 o 
   9   7   5       52.37       49.29      4.72 o 
  10   7   5       26.04       30.32      5.51 o 
  11   7   5      111.02      124.03      5.08 o 
   0   8   5      378.48      382.28      3.47 o 
   1   8   5      165.27      144.15      1.37 o 
   2   8   5      113.94      108.44      1.15 o 
   3   8   5      379.83      371.28      2.72 o 
   4   8   5     1142.52     1155.20      6.74 o 
   5   8   5      488.67      501.33      3.88 o 
   6   8   5     1267.62     1215.29      8.64 o 
   7   8   5      308.99      321.43      3.33 o 
   8   8   5        3.78        2.75      1.41 o 
   9   8   5       19.41       18.99      4.08 o 
  10   8   5       50.74       44.04      3.26 o 
   1   9   5      831.00      805.72      4.83 o 
   2   9   5      755.03      817.50      4.69 o 
   3   9   5      295.07      291.30      2.51 o 
   4   9   5      429.32      434.24      3.35 o 
   5   9   5       17.10       18.09      1.00 o 
   6   9   5       10.74        9.99      0.95 o 
   7   9   5        0.08       -0.34      0.99 o 
   8   9   5       71.30       88.02      2.37 o 
   9   9   5       28.49       28.60      3.24 o 
  10   9   5       56.69       50.17      3.28 o 
   0  10   5     1428.25     1435.45     11.48 o 
   1  10   5      160.43      160.51      1.69 o 
   2  10   5      301.01      284.87      2.23 o 
   3  10   5      107.14      108.37      1.48 o 
   4  10   5      748.01      721.67      5.31 o 
   5  10   5      107.66      119.29      1.91 o 
   6  10   5      134.50      121.53      2.03 o 
   7  10   5       77.79       83.21      2.19 o 
   8  10   5      106.56      113.42      2.90 o 
   9  10   5       20.18       16.12      2.71 o 
  10  10   5       55.34       51.54      5.47 o 
   1  11   5        0.00        0.71      0.72 o 
   2  11   5      104.02      102.13      1.32 o 
   3  11   5       57.48       68.68      1.33 o 
   4  11   5       18.86       18.82      1.18 o 
   5  11   5        3.00       -0.65      1.82 o 
   6  11   5      216.63      240.19      3.29 o 
   7  11   5       20.30       20.59      1.58 o 
   8  11   5        6.34        4.54      2.05 o 
   9  11   5       55.88       38.22      3.25 o 
   0  12   5     3040.89     3102.52     28.29 o 
   1  12   5       26.22       21.76      1.75 o 
   2  12   5     1336.72     1314.62      9.05 o 
   3  12   5      238.32      225.05      4.26 o 
   4  12   5        6.02       12.59      1.09 o 
   5  12   5        0.51        0.20      1.59 o 
   6  12   5       37.47       38.69      1.86 o 
   7  12   5        1.08        0.66      1.58 o 
   8  12   5       33.38       41.66      3.24 o 
   9  12   5       38.80       33.84      3.37 o 
   1  13   5      455.79      465.56      6.46 o 
   2  13   5      333.16      333.05      4.97 o 
   3  13   5       45.25       53.88      2.70 o 
   4  13   5       14.91       10.38      1.24 o 
   5  13   5        4.33        1.70      1.46 o 
   6  13   5       85.50       97.15      3.12 o 
   7  13   5        1.46        1.48      2.81 o 
   8  13   5        1.05       -0.97      2.71 o 
   0  14   5        0.13       -1.72      1.93 o 
   1  14   5      175.90      173.62      3.29 o 
   2  14   5       20.43       22.06      2.45 o 
   3  14   5       14.83        9.97      1.57 o 
   4  14   5       92.26       97.47      2.52 o 
   5  14   5        5.08        3.48      1.78 o 
   6  14   5      142.89      134.34      3.79 o 
   7  14   5       27.64       29.42      3.27 o 
   1  15   5       19.10       13.81      1.79 o 
   2  15   5      160.76      161.71      3.81 o 
   3  15   5       17.46       15.43      1.85 o 
   4  15   5      196.60      190.48      5.54 o 
   5  15   5       14.04       10.10      2.31 o 
   6  15   5       55.82       59.12      3.87 o 
   0  16   5        5.61        5.79      3.54 o 
   1  16   5        0.65        1.38      2.16 o 
   2  16   5       40.94       39.58      2.71 o 
   3  16   5        1.72       -2.12      3.07 o 
   4  16   5        1.64       -2.22      2.22 o 
   5  16   5       28.57       33.51      3.01 o 
   1  17   5       13.40       13.05      2.62 o 
   2  17   5       93.59       98.17      3.70 o 
   3  17   5       69.92       72.59      3.66 o 
   0   0   6     2457.88     2374.48     28.59 o 
   1   0   6     4735.17     4825.85     32.76 o 
   2   0   6     1516.49     1631.58     11.74 o 
   3   0   6     1340.64     1240.85      9.39 o 
   4   0   6     2800.29     2813.61     20.77 o 
   5   0   6     2137.82     2349.01     16.70 o 
   6   0   6     2410.07     2517.15     18.07 o 
   7   0   6      129.37       95.37      1.64 o 
   8   0   6        1.39        3.11      1.11 o 
   9   0   6      158.15      152.84      3.00 o 
  10   0   6       63.22       56.13      2.90 o 
  11   0   6      563.59      658.75     12.42 o 
  12   0   6        1.93        3.90      3.97 o 
   1   1   6     2597.70     2638.03     13.35 o 
   2   1   6     2562.33     2728.50     13.35 o 
   3   1   6       15.22        7.78      0.48 o 
   4   1   6       41.16       63.11      1.81 o 
   5   1   6        0.01        1.20      0.46 o 
   6   1   6       43.77       43.59      0.73 o 
   7   1   6       84.23       79.95      1.05 o 
   8   1   6      265.63      271.12      2.45 o 
   9   1   6      347.51      375.87      3.71 o 
  10   1   6        8.12        9.82      1.68 o 
  11   1   6       33.37       35.99      2.55 o 
  12   1   6       80.60       83.94      3.73 o 
   0   2   6     2256.40     2088.13     15.17 o 
   1   2   6     2744.62     2926.89     14.56 o 
   2   2   6      844.88      806.75      4.35 o 
   3   2   6      478.29      507.43      4.01 o 
   4   2   6      516.04      445.40      2.68 o 
   5   2   6      361.71      337.72      2.30 o 
   6   2   6        9.95        6.73      0.52 o 
   7   2   6      896.02      851.60      6.14 o 
   8   2   6      503.29      556.22      4.42 o 
   9   2   6       59.00       69.53      1.50 o 
  10   2   6      373.48      391.45      5.39 o 
  11   2   6        0.51        1.90      3.34 o 
  12   2   6       18.66       13.77      2.63 o 
   1   3   6      271.55      243.92      1.67 o 
   2   3   6     2542.21     2462.49     12.53 o 
   3   3   6     4399.82     4668.67     22.21 o 
   4   3   6       40.21       44.18      0.68 o 
   5   3   6       50.70       40.65      0.98 o 
   6   3   6       16.17       13.63      0.58 o 
   7   3   6      445.69      478.53      4.24 o 
   8   3   6      346.93      352.44      5.78 o 
   9   3   6       45.15       55.07      1.50 o 
  10   3   6       14.41        6.31      2.86 o 
  11   3   6        9.83       12.32      2.91 o 
   0   4   6     1936.43     1940.99     13.70 o 
   1   4   6      816.85      848.83      4.73 o 
   2   4   6      486.50      542.92      3.21 o 
   3   4   6      242.25      276.28      4.03 o 
   4   4   6     1331.15     1336.01      7.18 o 
   5   4   6      100.38       87.31      1.03 o 
   6   4   6     1812.15     1862.74     10.17 o 
   7   4   6       84.45       91.49      1.31 o 
   8   4   6      239.40      256.86      4.18 o 
   9   4   6        5.05        1.82      1.19 o 
  10   4   6       90.98       87.51      3.00 o 
  11   4   6       27.54       27.30      2.57 o 
   1   5   6       26.80       25.93      0.57 o 
   2   5   6     5836.99     5990.91     29.16 o 
   3   5   6      179.67      161.42      2.41 o 
   4   5   6        6.25        3.82      0.50 o 
   5   5   6        1.11        0.59      0.71 o 
   6   5   6     2613.85     2601.13     14.43 o 
   7   5   6      524.20      516.75      4.34 o 
   8   5   6        2.04        0.32      0.92 o 
   9   5   6      297.80      293.38      4.12 o 
  10   5   6      153.86      177.62      4.04 o 
  11   5   6       12.35        7.36      2.50 o 
   0   6   6     1607.21     1730.11     12.77 o 
   1   6   6     3297.77     3667.21     17.57 o 
   2   6   6       21.55       30.13      0.63 o 
   3   6   6      564.67      645.64      3.90 o 
   4   6   6        0.46        0.02      0.79 o 
   5   6   6       99.34       95.91      1.30 o 
   6   6   6       85.40       73.69      1.39 o 
   7   6   6      461.39      436.68      3.75 o 
   8   6   6      151.86      147.23      2.44 o 
   9   6   6      135.42      151.57      3.74 o 
  10   6   6      436.65      411.53      6.62 o 
  11   6   6        1.84        1.32      2.53 o 
   1   7   6      885.01      875.88      4.90 o 
   2   7   6     1576.76     1567.00      8.16 o 
   3   7   6      103.80      127.59      1.28 o 
   4   7   6     1329.01     1327.62      7.76 o 
   5   7   6      229.83      237.47      3.51 o 
   6   7   6      784.93      842.04      6.41 o 
   7   7   6       32.56       38.66      1.97 o 
   8   7   6      369.40      384.40      5.04 o 
   9   7   6       24.90       21.33      1.99 o 
  10   7   6        2.32       -0.02      2.03 o 
  11   7   6       19.18       17.68      8.70 o 
   0   8   6        0.03        0.97      0.71 o 
   1   8   6       33.40       36.89      0.71 o 
   2   8   6      224.38      205.97      1.71 o 
   3   8   6       17.70       12.37      0.66 o 
   4   8   6      201.78      205.30      1.90 o 
   5   8   6      433.31      416.93      3.60 o 
   6   8   6       12.59       13.68      1.00 o 
   7   8   6      128.75      152.76      2.25 o 
   8   8   6       32.68       35.79      2.03 o 
   9   8   6       62.02       52.90      2.45 o 
  10   8   6       48.88       54.53      3.60 o 
   1   9   6       37.73       29.81      0.80 o 
   2   9   6     1764.00     1866.14     10.05 o 
   3   9   6      858.80      891.04      5.35 o 
   4   9   6      223.22      234.78      2.26 o 
   5   9   6       55.72       35.59      1.18 o 
   6   9   6      347.51      361.88      3.69 o 
   7   9   6      186.01      181.03      2.78 o 
   8   9   6      347.60      369.46      5.03 o 
   9   9   6      103.08       94.39      3.17 o 
  10   9   6       32.69       28.94      3.48 o 
   0  10   6        0.01        2.00      0.93 o 
   1  10   6       70.79       61.56      1.12 o 
   2  10   6      418.54      400.18      3.01 o 
   3  10   6      185.42      192.46      4.69 o 
   4  10   6      541.67      564.84      5.01 o 
   5  10   6       60.48       52.64      1.48 o 
   6  10   6      101.80      114.23      2.75 o 
   7  10   6       24.80       23.26      1.59 o 
   8  10   6        0.18        1.41      1.77 o 
   9  10   6        0.44        1.25      2.50 o 
  10  10   6        1.14        0.08      3.39 o 
   1  11   6       10.45        7.97      0.88 o 
   2  11   6     1976.01     2128.58     12.77 o 
   3  11   6       29.43       25.06      1.27 o 
   4  11   6       13.54       19.11      0.77 o 
   5  11   6       13.43        9.31      1.10 o 
   6  11   6      137.81      138.02      5.40 o 
   7  11   6       24.42       22.43      2.18 o 
   8  11   6        0.27       -0.91      2.20 o 
   9  11   6       11.42        8.91      2.95 o 
   0  12   6      492.53      490.79      6.30 o 
   1  12   6       59.45       53.56      1.39 o 
   2  12   6      403.30      383.15      3.68 o 
   3  12   6       18.45       18.84      1.03 o 
   4  12   6        0.06        1.17      0.69 o 
   5  12   6       66.91       50.68      2.18 o 
   6  12   6       17.01       14.10      4.25 o 
   7  12   6      102.21       85.38      7.29 o 
   8  12   6       51.22       54.90      3.54 o 
   1  13   6      235.87      223.58      3.83 o 
   2  13   6      159.63      157.77      2.55 o 
   3  13   6      364.04      351.49      4.56 o 
   4  13   6       53.51       48.07      1.91 o 
   5  13   6       16.33       11.12      1.75 o 
   6  13   6       56.15       68.86      2.99 o 
   7  13   6        2.34        4.50      2.55 o 
   8  13   6      173.46      170.00      5.59 o 
   0  14   6       39.25       27.74      2.54 o 
   1  14   6      117.30      108.28      2.59 o 
   2  14   6        8.03        4.81      1.63 o 
   3  14   6        0.01       -0.03      1.58 o 
   4  14   6       16.08       15.27      1.96 o 
   5  14   6       29.88       27.63      3.68 o 
   6  14   6       14.99       12.78      2.44 o 
   7  14   6        1.38        3.33      3.16 o 
   1  15   6        1.01        0.95      1.78 o 
   2  15   6        0.02       -1.01      3.16 o 
   3  15   6       29.41       29.59      2.33 o 
   4  15   6        6.93        2.31      3.24 o 
   5  15   6       25.74       27.75      2.65 o 
   6  15   6       55.66       52.20      4.86 o 
   0  16   6       18.77       11.55      3.04 o 
   1  16   6        9.79        4.69      2.17 o 
   2  16   6       18.67       14.37      2.31 o 
   3  16   6       20.93       20.06      2.29 o 
   4  16   6      142.94      163.09      4.65 o 
   5  16   6        8.26        6.78      4.41 o 
   1  17   6        1.22       -2.18      2.58 o 
   2  17   6      126.59      122.62      8.78 o 
   3  17   6       91.05       86.03      5.61 o 
   1   1   7     3047.48     2973.29     15.73 o 
   2   1   7      196.40      243.94      1.72 o 
   3   1   7     2887.72     2752.22     13.63 o 
   4   1   7       19.98       21.46      0.56 o 
   5   1   7       11.07       12.07      0.54 o 
   6   1   7      238.14      219.95      1.86 o 
   7   1   7       60.70       60.03      1.13 o 
   8   1   7      249.66      236.50      2.44 o 
   9   1   7       43.25       38.44      1.56 o 
  10   1   7       36.33       40.31      2.26 o 
  11   1   7      267.88      280.97      5.25 o 
   0   2   7     2517.54     2589.73     17.95 o 
   1   2   7     5018.72     5176.83     25.82 o 
   2   2   7     1088.15     1133.35      5.98 o 
   3   2   7      641.87      583.45      3.42 o 
   4   2   7      250.52      269.65      2.36 o 
   5   2   7      400.90      420.40      2.81 o 
   6   2   7      704.27      735.12      4.50 o 
   7   2   7      467.90      471.80      3.33 o 
   8   2   7      160.18      157.94      1.92 o 
   9   2   7        1.29        0.11      0.99 o 
  10   2   7       16.13       12.95      1.71 o 
  11   2   7        0.01       -1.03      2.03 o 
   1   3   7     3901.74     3871.36     19.17 o 
   2   3   7     4463.57     4616.83     22.18 o 
   3   3   7     5436.90     5811.65     27.65 o 
   4   3   7      807.79      803.35      4.53 o 
   5   3   7      156.74      190.30      1.57 o 
   6   3   7      104.11      119.74      2.99 o 
   7   3   7     2014.68     1988.69     11.44 o 
   8   3   7       18.46       16.39      0.87 o 
   9   3   7      551.46      530.40      5.76 o 
  10   3   7      438.66      465.25      6.08 o 
  11   3   7       15.35       17.45      2.77 o 
   0   4   7    11270.45    12919.00     92.13 o 
   1   4   7     4904.87     5467.81     26.90 o 
   2   4   7     4125.12     4499.38     22.51 o 
   3   4   7      108.05      100.65      1.25 o 
   4   4   7       48.48       48.48      0.79 o 
   5   4   7      504.81      462.79      3.11 o 
   6   4   7     1174.12     1171.39      7.05 o 
   7   4   7        6.00        6.32      0.58 o 
   8   4   7      710.01      664.23      7.66 o 
   9   4   7       35.19       45.43      4.27 o 
  10   4   7        0.62        2.58      1.77 o 
  11   4   7       63.53       59.51      3.24 o 
   1   5   7      328.57      437.23      2.65 o 
   2   5   7      238.37      250.26      1.96 o 
   3   5   7      860.83      772.03      4.46 o 
   4   5   7      503.21      486.13      3.11 o 
   5   5   7     1293.95     1313.49      7.23 o 
   6   5   7       99.55      100.42      1.23 o 
   7   5   7      384.55      399.54      3.57 o 
   8   5   7      117.20      115.37      3.90 o 
   9   5   7       57.57       51.40      2.36 o 
  10   5   7       29.41       29.30      2.21 o 
  11   5   7        7.65        8.37      2.62 o 
   0   6   7     4408.25     4582.84     30.89 o 
   1   6   7     8207.03     9015.50     41.92 o 
   2   6   7       52.29       52.94      1.66 o 
   3   6   7       26.42       26.92      1.07 o 
   4   6   7      468.55      467.18      3.54 o 
   5   6   7      343.97      344.61      2.81 o 
   6   6   7       70.28       69.42      1.14 o 
   7   6   7      887.30      897.05      6.92 o 
   8   6   7      251.39      249.95      3.42 o 
   9   6   7      633.10      674.13      7.93 o 
  10   6   7       88.35       86.09      3.21 o 
  11   6   7      158.73      161.00      4.73 o 
   1   7   7      639.94      675.01      4.02 o 
   2   7   7        7.16       11.12      0.54 o 
   3   7   7      478.23      518.87      3.39 o 
   4   7   7       23.97       30.58      2.02 o 
   5   7   7      212.20      220.11      2.19 o 
   6   7   7      126.05      147.35      2.41 o 
   7   7   7      214.99      213.74      2.69 o 
   8   7   7      424.38      441.98      5.39 o 
   9   7   7      407.33      445.03      6.27 o 
  10   7   7       57.78       60.38      4.49 o 
  11   7   7       67.69       72.90      5.27 o 
   0   8   7      152.47      148.24      2.04 o 
   1   8   7     1111.62     1112.15      6.31 o 
   2   8   7        0.56        1.26      0.59 o 
   3   8   7      931.31      921.83      5.42 o 
   4   8   7     1087.30     1049.57      6.12 o 
   5   8   7      250.33      243.32      2.57 o 
   6   8   7      408.91      386.48      3.44 o 
   7   8   7      207.58      208.27      2.69 o 
   8   8   7       52.32       61.99      2.13 o 
   9   8   7      157.24      164.63      3.91 o 
  10   8   7      151.53      152.14      5.17 o 
   1   9   7       49.29       53.31      0.95 o 
   2   9   7        1.30        2.51      0.61 o 
   3   9   7      981.64      989.17      5.96 o 
   4   9   7       11.98       14.94      0.66 o 
   5   9   7        0.24        3.12      0.87 o 
   6   9   7        1.04        0.99      0.79 o 
   7   9   7        6.45        9.17      1.29 o 
   8   9   7        2.47        3.94      1.76 o 
   9   9   7        0.02        1.16      2.66 o 
  10   9   7        8.98        7.01      3.06 o 
   0  10   7      412.15      409.78      4.54 o 
   1  10   7      572.51      528.91      5.08 o 
   2  10   7       43.84       38.60      0.97 o 
   3  10   7      381.24      335.77      3.02 o 
   4  10   7     1028.57     1119.60      8.76 o 
   5  10   7      794.90      870.61      8.76 o 
   6  10   7       21.08       22.63      1.41 o 
   7  10   7      133.03      139.41      3.01 o 
   8  10   7      118.14      126.70      3.46 o 
   9  10   7        1.42       -1.93      3.97 o 
   1  11   7       64.02       63.10      1.35 o 
   2  11   7      189.83      180.30      2.06 o 
   3  11   7        4.33        5.92      0.75 o 
   4  11   7       12.60        7.65      0.75 o 
   5  11   7       18.02       20.48      1.45 o 
   6  11   7        7.58        1.82      2.00 o 
   7  11   7      219.35      216.71      6.47 o 
   8  11   7        1.90        3.37      4.00 o 
   9  11   7        1.86       -3.24      3.34 o 
   0  12   7      782.07      822.73      9.53 o 
   1  12   7      127.36      109.20      1.92 o 
   2  12   7       10.53        7.93      1.11 o 
   3  12   7       70.95       63.27      1.50 o 
   4  12   7       81.38      104.27      2.36 o 
   5  12   7      118.46       96.65      2.43 o 
   6  12   7       13.05       14.45      4.47 o 
   7  12   7       74.13       60.58      5.31 o 
   8  12   7       57.72       54.18      3.53 o 
   1  13   7      114.25      105.64      3.08 o 
   2  13   7       11.33        9.46      1.31 o 
   3  13   7      120.70      110.47      2.67 o 
   4  13   7        0.00       -1.26      1.26 o 
   5  13   7       37.87       34.53      2.19 o 
   6  13   7        3.49       -0.04      2.04 o 
   7  13   7       58.14       60.10      3.45 o 
   8  13   7       27.56       24.04      3.44 o 
   0  14   7        7.24        2.36      2.07 o 
   1  14   7       53.63       49.10      2.08 o 
   2  14   7        1.30        3.13      1.59 o 
   3  14   7       20.44       19.42      3.86 o 
   4  14   7       97.75      107.86      3.10 o 
   5  14   7        2.81        1.25      3.34 o 
   6  14   7       18.46       12.74      2.45 o 
   7  14   7       24.77       25.02      6.76 o 
   1  15   7      147.35      147.97      6.31 o 
   2  15   7        3.22        5.64      1.97 o 
   3  15   7       37.39       29.37      2.53 o 
   4  15   7        0.00       -0.37      2.65 o 
   5  15   7        7.26       11.34      2.59 o 
   6  15   7        0.81        2.38      4.06 o 
   0  16   7       86.87       91.60      5.15 o 
   1  16   7       11.11       11.88      2.55 o 
   2  16   7        0.66       -2.21      2.21 o 
   3  16   7       32.20       30.33      3.90 o 
   4  16   7       96.71       99.36      8.19 o 
   5  16   7       22.71       19.47      7.24 o 
   1  17   7        1.23       -0.27      2.59 o 
   2  17   7        0.67       -2.91      6.49 o 
   3  17   7       24.22       23.01      3.21 o 
   0   0   8       82.27       97.81      2.07 o 
   1   0   8     7853.60     8039.44     58.09 o 
   2   0   8      209.78      182.94      1.93 o 
   3   0   8     5251.34     5427.47     37.17 o 
   4   0   8        6.07        5.36      0.79 o 
   5   0   8     2823.72     2946.51     22.06 o 
   6   0   8      317.93      298.07      3.47 o 
   7   0   8      250.48      213.15      3.18 o 
   8   0   8       48.43       46.16      1.89 o 
   9   0   8      674.93      712.97      9.77 o 
  10   0   8      283.20      294.47      7.05 o 
  11   0   8       72.24       70.79      4.29 o 
   1   1   8      566.34      555.04      3.33 o 
   2   1   8        7.58       10.79      0.47 o 
   3   1   8      209.81      207.45      1.57 o 
   4   1   8      391.37      373.64      2.50 o 
   5   1   8      168.46      186.38      1.67 o 
   6   1   8      140.81      123.08      1.48 o 
   7   1   8       43.68       39.66      1.10 o 
   8   1   8      119.12      110.96      1.87 o 
   9   1   8      160.85      147.70      2.84 o 
  10   1   8        3.18        3.58      2.06 o 
  11   1   8       66.96       67.56      4.24 o 
   0   2   8      536.30      639.33      5.20 o 
   1   2   8     1721.84     1653.39      9.03 o 
   2   2   8     1094.62     1155.34      6.25 o 
   3   2   8      402.44      392.02      2.48 o 
   4   2   8       18.95       27.85      0.69 o 
   5   2   8     1878.76     1905.16     10.07 o 
   6   2   8        1.67        0.88      0.73 o 
   7   2   8      119.12      115.40      1.49 o 
   8   2   8        6.04        5.33      0.98 o 
   9   2   8      312.85      311.65      4.12 o 
  10   2   8       34.62       38.71      2.23 o 
  11   2   8        0.48        1.14      2.30 o 
   1   3   8       29.82       17.16      0.53 o 
   2   3   8       36.60       15.47      0.53 o 
   3   3   8      402.47      376.16      2.39 o 
   4   3   8        8.67       13.09      0.59 o 
   5   3   8        8.91        4.79      0.57 o 
   6   3   8     1078.76     1045.48      6.36 o 
   7   3   8       81.50       86.66      2.48 o 
   8   3   8       38.10       42.40      2.50 o 
   9   3   8        7.92        9.93      1.50 o 
  10   3   8      113.96      115.40      3.43 o 
  11   3   8       78.94       81.76      8.12 o 
   0   4   8     1445.34     1651.29     12.91 o 
   1   4   8     3533.00     3706.28     18.72 o 
   2   4   8       10.59        8.56      0.53 o 
   3   4   8       39.77       57.51      0.87 o 
   4   4   8      410.69      383.85      2.55 o 
   5   4   8      999.00      960.94      5.68 o 
   6   4   8      180.28      197.49      1.94 o 
   7   4   8      117.62      123.59      1.67 o 
   8   4   8      120.68      118.70      1.84 o 
   9   4   8      773.33      803.48      8.20 o 
  10   4   8       60.50       52.88      2.77 o 
  11   4   8      224.38      207.61      8.94 o 
   1   5   8       36.16       20.36      0.61 o 
   2   5   8      100.83       82.85      1.34 o 
   3   5   8     1644.14     1524.52      8.12 o 
   4   5   8       41.35       34.48      0.84 o 
   5   5   8      851.87      879.21      5.17 o 
   6   5   8        0.15        0.32      0.61 o 
   7   5   8      211.36      210.45      2.33 o 
   8   5   8        0.26       -1.19      1.19 o 
   9   5   8      153.80      154.86      3.14 o 
  10   5   8        7.18        4.04      2.00 o 
  11   5   8      149.59      157.37      4.90 o 
   0   6   8     2895.50     2958.70     19.67 o 
   1   6   8     1192.47     1058.37      5.83 o 
   2   6   8        0.00        1.04      0.55 o 
   3   6   8     1093.25     1052.17      6.09 o 
   4   6   8        2.03        1.34      0.69 o 
   5   6   8     1802.35     1837.52     10.64 o 
   6   6   8      173.06      149.07      1.73 o 
   7   6   8       45.51       38.75      1.14 o 
   8   6   8       66.39       65.90      2.06 o 
   9   6   8       39.98       36.20      2.01 o 
  10   6   8        0.73        0.81      3.61 o 
  11   6   8        4.11        6.08      2.65 o 
   1   7   8     1616.73     1615.35      8.55 o 
   2   7   8       36.02       25.20      0.84 o 
   3   7   8      482.64      467.50      3.25 o 
   4   7   8      847.52      835.41      5.41 o 
   5   7   8      242.09      240.84      4.15 o 
   6   7   8       66.81       68.01      2.79 o 
   7   7   8      528.62      565.96      5.12 o 
   8   7   8       51.36       52.13      2.84 o 
   9   7   8        8.16       10.43      2.07 o 
  10   7   8       93.34       88.60      9.01 o 
   0   8   8     2751.17     2852.97     20.86 o 
   1   8   8       12.80        7.89      0.82 o 
   2   8   8       30.97       26.14      0.75 o 
   3   8   8      202.62      192.75      2.65 o 
   4   8   8      581.46      551.74      4.34 o 
   5   8   8      178.84      175.26      3.36 o 
   6   8   8      162.26      161.44      3.97 o 
   7   8   8        0.45        0.33      1.05 o 
   8   8   8      185.03      188.21      6.94 o 
   9   8   8      134.56      132.44      4.13 o 
  10   8   8       96.23       84.76      4.76 o 
   1   9   8      352.89      336.15      2.68 o 
   2   9   8      109.61      126.33      1.43 o 
   3   9   8     1231.68     1212.37      8.25 o 
   4   9   8      152.07      174.60      2.02 o 
   5   9   8        1.64       -1.11      1.11 o 
   6   9   8       43.32       43.98      1.43 o 
   7   9   8      381.11      414.27      5.07 o 
   8   9   8      236.68      244.06     11.03 o 
   9   9   8      151.65      152.39      4.15 o 
  10   9   8        1.64        3.72      3.05 o 
   0  10   8     1375.52     1366.90     12.16 o 
   1  10   8      330.82      368.26      3.11 o 
   2  10   8      278.36      263.96      2.49 o 
   3  10   8       88.86       96.53      2.36 o 
   4  10   8      200.52      199.53      2.12 o 
   5  10   8       99.88      112.54      3.49 o 
   6  10   8        4.67        4.50      1.32 o 
   7  10   8      304.76      321.97      5.16 o 
   8  10   8        6.57       10.42      2.08 o 
   9  10   8       48.62       45.59      3.06 o 
   1  11   8       71.15       60.51      2.07 o 
   2  11   8        3.29        7.48      0.97 o 
   3  11   8        4.99        0.84      0.73 o 
   4  11   8       34.67       28.98      1.63 o 
   5  11   8        7.90        3.71      1.31 o 
   6  11   8        4.66        2.86      1.51 o 
   7  11   8      182.49      182.18      9.87 o 
   8  11   8       55.74       49.62      2.95 o 
   9  11   8      129.75      126.63      4.81 o 
   0  12   8      104.12       96.08      2.54 o 
   1  12   8       40.77       41.95      1.43 o 
   2  12   8        5.16        3.78      0.75 o 
   3  12   8       87.03       78.84      2.02 o 
   4  12   8        0.08       -1.16      1.29 o 
   5  12   8      254.59      276.08      7.31 o 
   6  12   8       53.08       53.55      2.57 o 
   7  12   8       52.56       48.81      2.70 o 
   8  12   8       13.92        9.60      4.54 o 
   1  13   8       58.84       64.59      2.00 o 
   2  13   8       68.83       75.56      2.38 o 
   3  13   8       95.04      100.22      2.65 o 
   4  13   8        8.00        7.98      1.43 o 
   5  13   8        0.03        1.73      2.11 o 
   6  13   8       64.31       63.37      3.17 o 
   7  13   8       16.37       16.13      3.31 o 
   0  14   8       11.22        7.15      2.54 o 
   1  14   8      155.71      161.45      3.45 o 
   2  14   8        0.55        4.02      1.69 o 
   3  14   8      132.08      144.71      3.49 o 
   4  14   8        0.90        4.06      1.87 o 
   5  14   8       71.95       83.87      3.52 o 
   6  14   8        0.09       -1.51      2.63 o 
   7  14   8        8.97       13.96      4.37 o 
   1  15   8       22.68       18.57      2.28 o 
   2  15   8       60.58       70.93      3.11 o 
   3  15   8       70.70       72.13      6.04 o 
   4  15   8        0.29       -1.76      2.24 o 
   5  15   8       51.14       53.98      3.51 o 
   0  16   8        1.43       -0.11      3.50 o 
   1  16   8      140.36      140.45      4.72 o 
   2  16   8        1.12       -0.53      2.30 o 
   3  16   8       14.71       17.48      2.67 o 
   4  16   8       17.09       15.15      3.31 o 
   1  17   8       10.65        4.94      3.18 o 
   2  17   8        0.01        5.19      3.26 o 
   1   1   9     3864.48     3840.26     19.88 o 
   2   1   9     1236.63     1236.80      6.61 o 
   3   1   9     5156.54     5333.81     26.03 o 
   4   1   9      852.37      888.45      7.89 o 
   5   1   9      831.53      771.53      4.85 o 
   6   1   9        0.16       -0.39      0.69 o 
   7   1   9     1046.21     1039.13      7.20 o 
   8   1   9       19.62       24.82      1.26 o 
   9   1   9       74.60       68.65      2.10 o 
  10   1   9        0.06       -1.13      1.74 o 
  11   1   9      123.98      120.00      3.88 o 
   0   2   9        4.01        8.40      0.79 o 
   1   2   9     2301.94     2372.90     12.39 o 
   2   2   9      430.12      480.03      3.08 o 
   3   2   9      279.57      246.26      1.74 o 
   4   2   9      177.79      155.93      1.43 o 
   5   2   9      255.60      242.59      1.99 o 
   6   2   9       21.93       24.19      1.88 o 
   7   2   9        2.15        2.06      0.59 o 
   8   2   9       43.83       46.31      1.16 o 
   9   2   9       82.03       76.88      2.48 o 
  10   2   9       18.93       19.49      2.01 o 
  11   2   9       91.76       94.77      3.61 o 
   1   3   9        2.29       -0.15      0.47 o 
   2   3   9      462.67      578.48      3.54 o 
   3   3   9      726.44      707.45      4.06 o 
   4   3   9        2.70        3.76      1.02 o 
   5   3   9      165.92      170.54      1.58 o 
   6   3   9      113.07      102.08      1.31 o 
   7   3   9     1367.76     1335.25      8.80 o 
   8   3   9      148.39      173.59      2.16 o 
   9   3   9      951.61      965.40     10.54 o 
  10   3   9       47.90       53.42      2.71 o 
  11   3   9       13.13       11.53      2.73 o 
   0   4   9     3884.91     4098.54     30.73 o 
   1   4   9      780.28      896.72      5.12 o 
   2   4   9        3.27        3.01      0.57 o 
   3   4   9      572.99      650.32      3.96 o 
   4   4   9      271.31      278.17      2.07 o 
   5   4   9      376.88      396.96      2.87 o 
   6   4   9      642.00      634.46      4.49 o 
   7   4   9      114.43      118.40      1.77 o 
   8   4   9       12.03       13.04      1.14 o 
   9   4   9      410.81      455.76      6.15 o 
  10   4   9      308.33      327.78      5.67 o 
  11   4   9        1.14        0.72      2.84 o 
   1   5   9     1027.78     1028.74      5.80 o 
   2   5   9     1181.47     1160.20      6.67 o 
   3   5   9       47.50       53.37      1.36 o 
   4   5   9        2.39        2.12      0.57 o 
   5   5   9      457.47      459.89      3.20 o 
   6   5   9       14.52       12.82      1.50 o 
   7   5   9       64.68       72.65      1.35 o 
   8   5   9     1141.62     1220.09     11.55 o 
   9   5   9       85.45       89.39      2.79 o 
  10   5   9      106.61      107.69      3.50 o 
  11   5   9       75.73       52.68      3.50 o 
   0   6   9     1486.91     1557.42     11.24 o 
   1   6   9       22.15       26.13      0.71 o 
   2   6   9      291.68      281.75      2.24 o 
   3   6   9      371.64      338.60      2.58 o 
   4   6   9     2418.21     2514.20     13.77 o 
   5   6   9     2086.28     2107.80     13.44 o 
   6   6   9      129.39      130.89      1.67 o 
   7   6   9       56.13       52.08      1.38 o 
   8   6   9        7.39        4.07      1.41 o 
   9   6   9       13.37       11.65      2.09 o 
  10   6   9       36.08       36.35      4.04 o 
   1   7   9      727.18      754.47      4.35 o 
   2   7   9       93.47       93.04      1.25 o 
   3   7   9     1978.20     2067.09     11.60 o 
   4   7   9       54.93       49.35      1.14 o 
   5   7   9        0.46        1.42      0.71 o 
   6   7   9        0.89        0.66      1.75 o 
   7   7   9        0.11        0.59      1.00 o 
   8   7   9      318.26      335.14      6.56 o 
   9   7   9       32.67       31.58      3.72 o 
  10   7   9       78.19       72.19      3.66 o 
   0   8   9     5204.70     5295.08     36.57 o 
   1   8   9       63.98       63.15      1.02 o 
   2   8   9     2181.94     2231.98     18.34 o 
   3   8   9        0.06       -0.40      0.57 o 
   4   8   9       14.06       10.18      0.87 o 
   5   8   9        9.41        8.99      1.08 o 
   6   8   9       73.47       69.63      1.39 o 
   7   8   9      169.16      163.58      3.05 o 
   8   8   9       79.65       82.29      2.82 o 
   9   8   9       37.13       40.33      2.79 o 
  10   8   9       79.01       80.87      4.88 o 
   1   9   9      383.89      405.26      3.06 o 
   2   9   9       70.96       68.57      1.21 o 
   3   9   9        5.72        3.83      0.84 o 
   4   9   9      268.40      240.77      2.71 o 
   5   9   9      161.54      157.29      2.49 o 
   6   9   9       29.52       24.82      2.27 o 
   7   9   9       15.79       10.32      1.89 o 
   8   9   9        7.37        4.71      1.93 o 
   9   9   9       19.82       12.61      4.47 o 
   0  10   9      455.51      424.22      5.08 o 
   1  10   9     1022.39     1051.63      7.40 o 
   2  10   9       40.77       35.67      1.32 o 
   3  10   9       51.91       34.80      1.16 o 
   4  10   9       18.92       14.38      0.97 o 
   5  10   9       85.14       88.05      2.13 o 
   6  10   9       40.44       36.70      2.99 o 
   7  10   9      163.39      156.57      3.59 o 
   8  10   9       19.53       22.41      2.32 o 
   9  10   9      176.82      185.10      5.12 o 
   1  11   9       26.37       21.30      1.09 o 
   2  11   9       80.12       65.44      1.38 o 
   3  11   9       27.14       22.31      1.12 o 
   4  11   9      136.77      118.58      2.03 o 
   5  11   9       85.79       70.59      2.38 o 
   6  11   9       39.58       44.91      3.66 o 
   7  11   9        1.35        2.15      1.94 o 
   8  11   9        6.20        3.12      5.04 o 
   0  12   9       60.01       52.59      2.25 o 
   1  12   9      181.64      172.53      2.64 o 
   2  12   9        0.02       -0.10      1.09 o 
   3  12   9      115.95      128.43      2.60 o 
   4  12   9      221.24      213.15      4.88 o 
   5  12   9      262.89      279.32      5.04 o 
   6  12   9       41.97       33.35      2.51 o 
   7  12   9        2.62        2.57      2.10 o 
   8  12   9        8.14        7.34      2.77 o 
   1  13   9        1.81       -0.34      1.40 o 
   2  13   9        0.13        0.24      1.65 o 
   3  13   9       29.44       26.94      1.95 o 
   4  13   9        0.89        1.43      1.87 o 
   5  13   9        0.32        0.95      1.88 o 
   6  13   9       64.63       89.47      3.87 o 
   7  13   9       76.22       87.20      3.99 o 
   0  14   9       55.16       44.65      3.15 o 
   1  14   9      106.67      111.26      3.11 o 
   2  14   9        0.48        0.47      1.70 o 
   3  14   9       14.12       11.21      4.54 o 
   4  14   9       10.74        7.87      2.66 o 
   5  14   9        8.87        8.85      2.66 o 
   6  14   9       17.09       15.26      2.91 o 
   1  15   9      189.83      209.50      5.28 o 
   2  15   9       16.33       10.23      2.25 o 
   3  15   9      313.26      352.27      9.96 o 
   4  15   9       58.56       47.46      3.12 o 
   5  15   9       74.04       82.15      4.36 o 
   0  16   9        2.30       -3.75      4.29 o 
   1  16   9        6.49        6.52      3.18 o 
   2  16   9      102.89       96.30      4.14 o 
   3  16   9       61.20       56.14      7.29 o 
   4  16   9       31.87       25.33      3.85 o 
   1  17   9       67.46       77.01      4.83 o 
   0   0  10      998.53     1007.03     12.99 o 
   1   0  10     2788.23     2869.70     20.84 o 
   2   0  10       11.95        5.18      0.71 o 
   3   0  10      778.85      796.29      6.59 o 
   4   0  10      664.95      578.22      5.62 o 
   5   0  10      270.43      262.01      3.26 o 
   6   0  10     1533.80     1470.50     13.13 o 
   7   0  10      255.99      259.43      3.86 o 
   8   0  10       27.66       23.17      1.72 o 
   9   0  10        3.56        1.32      2.14 o 
  10   0  10      308.05      337.72      8.12 o 
  11   0  10       65.86       81.16      5.65 o 
   1   1  10       69.23       60.76      0.96 o 
   2   1  10     1523.24     1522.36      8.16 o 
   3   1  10       20.59       18.38      0.60 o 
   4   1  10      126.38      122.12      1.33 o 
   5   1  10      263.99      248.43      2.12 o 
   6   1  10      334.63      305.19      2.92 o 
   7   1  10      131.94      125.61      1.88 o 
   8   1  10       10.00        9.08      1.08 o 
   9   1  10      173.82      153.39      3.17 o 
  10   1  10       68.81       80.29      3.79 o 
  11   1  10        0.22        2.06      2.90 o 
   0   2  10     2036.12     1753.82     13.43 o 
   1   2  10       98.50       97.72      1.84 o 
   2   2  10       35.16       29.94      0.73 o 
   3   2  10      395.22      405.83      2.62 o 
   4   2  10     1641.49     1596.81      8.89 o 
   5   2  10       89.46       84.70      1.14 o 
   6   2  10      557.74      629.90      4.69 o 
   7   2  10       67.20       57.10      1.38 o 
   8   2  10      158.89      160.25      2.48 o 
   9   2  10       51.20       39.69      2.16 o 
  10   2  10      608.20      653.52      8.71 o 
  11   2  10       46.93       38.20      3.30 o 
   1   3  10      925.92      935.56      5.36 o 
   2   3  10     2986.47     3203.30     16.50 o 
   3   3  10        1.87        3.84      0.47 o 
   4   3  10      774.54      809.78      5.03 o 
   5   3  10       43.80       47.39      0.94 o 
   6   3  10       68.45       65.10      1.18 o 
   7   3  10       17.73       12.90      0.83 o 
   8   3  10       38.03       33.87      3.16 o 
   9   3  10        5.00        3.32      1.80 o 
  10   3  10       40.46       43.33      4.63 o 
  11   3  10       42.18       35.46      3.49 o 
   0   4  10      198.29      191.45      2.50 o 
   1   4  10       69.42       72.61      1.00 o 
   2   4  10       73.36       70.80      1.00 o 
   3   4  10       46.10       44.58      0.83 o 
   4   4  10      476.15      490.62      3.36 o 
   5   4  10       51.25       36.01      0.92 o 
   6   4  10      320.39      355.45      2.96 o 
   7   4  10      292.21      257.97      4.67 o 
   8   4  10       43.99       44.33      1.69 o 
   9   4  10      197.22      204.50      4.02 o 
  10   4  10       22.94       21.02      2.63 o 
  11   4  10        4.35        2.26      3.68 o 
   1   5  10        4.98        3.98      0.63 o 
   2   5  10      474.46      424.45      3.05 o 
   3   5  10      135.08      128.95      1.41 o 
   4   5  10        9.26        8.56      0.64 o 
   5   5  10       28.02       27.46      1.39 o 
   6   5  10      459.86      468.38      6.24 o 
   7   5  10       20.33       16.41      0.96 o 
   8   5  10      574.84      610.30      6.87 o 
   9   5  10        1.49       -0.97      2.27 o 
  10   5  10        0.05        0.54      2.35 o 
   0   6  10      325.66      354.75      3.54 o 
   1   6  10     1799.42     1913.56     10.68 o 
   2   6  10      582.30      603.36      3.98 o 
   3   6  10      451.90      446.22      3.23 o 
   4   6  10      932.40      930.45     11.95 o 
   5   6  10       48.69       45.88      1.04 o 
   6   6  10       69.52       65.86      1.37 o 
   7   6  10      127.35      125.11      2.13 o 
   8   6  10       13.39        7.25      1.76 o 
   9   6  10      163.46      156.88      3.80 o 
  10   6  10       27.18       23.17      2.72 o 
   1   7  10       31.17       34.15      0.84 o 
   2   7  10     2277.11     2328.03     12.90 o 
   3   7  10     1254.22     1299.55      7.80 o 
   4   7  10      169.56      168.45      2.07 o 
   5   7  10      100.95      102.71      1.68 o 
   6   7  10      565.30      604.13      5.53 o 
   7   7  10       26.49       28.32      1.88 o 
   8   7  10      104.74      104.52      4.42 o 
   9   7  10      429.14      439.04      6.98 o 
  10   7  10        4.85        1.97      2.70 o 
   0   8  10      194.53      225.22      2.72 o 
   1   8  10     1309.59     1353.98      7.95 o 
   2   8  10       61.44       62.54      1.15 o 
   3   8  10      183.78      194.59      2.14 o 
   4   8  10       81.29       80.18      1.60 o 
   5   8  10     1516.75     1551.54     17.38 o 
   6   8  10      212.44      213.16      2.87 o 
   7   8  10       77.05       68.39      2.54 o 
   8   8  10      111.86      124.56      3.43 o 
   9   8  10      209.56      214.85      8.51 o 
  10   8  10        4.20        3.08      3.00 o 
   1   9  10      272.44      285.33      2.53 o 
   2   9  10      646.17      671.12      5.32 o 
   3   9  10        3.44        9.37      0.69 o 
   4   9  10        2.85        1.94      1.04 o 
   5   9  10       19.09       17.87      1.79 o 
   6   9  10      481.39      494.42      6.46 o 
   7   9  10      396.18      439.99      6.15 o 
   8   9  10       53.97       49.03      2.83 o 
   9   9  10       80.36       82.38      5.49 o 
   0  10  10        4.23        0.25      1.07 o 
   1  10  10       38.88       24.62      0.97 o 
   2  10  10       99.68       82.37      1.48 o 
   3  10  10      149.26      120.90      4.83 o 
   4  10  10        1.64       -0.22      0.94 o 
   5  10  10        2.18        0.45      1.26 o 
   6  10  10       15.01       12.19      1.80 o 
   7  10  10       34.30       25.43      2.63 o 
   8  10  10        0.82        2.33      2.23 o 
   9  10  10       46.65       42.15      3.40 o 
   1  11  10        7.22        6.86      1.05 o 
   2  11  10      636.68      632.78      5.61 o 
   3  11  10        2.72        0.59      1.01 o 
   4  11  10      300.87      294.57      4.21 o 
   5  11  10       40.86       26.29      2.08 o 
   6  11  10      189.45      214.06      6.45 o 
   7  11  10      100.15       99.87      3.74 o 
   8  11  10      308.13      328.06      6.60 o 
   0  12  10       78.30       85.88      2.86 o 
   1  12  10       24.81       16.64      1.28 o 
   2  12  10        3.84        4.24      1.14 o 
   3  12  10       31.66       27.06      1.82 o 
   4  12  10       62.49       72.06      3.31 o 
   5  12  10       32.93       35.95      2.60 o 
   6  12  10        7.38        3.99      2.12 o 
   7  12  10       14.28       16.71      2.58 o 
   8  12  10       10.66        9.54      4.52 o 
   1  13  10      105.57      119.54      2.70 o 
   2  13  10      472.07      505.84      6.81 o 
   3  13  10       99.30      102.05      2.84 o 
   4  13  10      173.47      181.58      4.33 o 
   5  13  10       26.33       25.55      2.64 o 
   6  13  10        6.89        6.78      2.68 o 
   7  13  10       12.90       14.82      3.23 o 
   0  14  10      214.44      233.03      6.51 o 
   1  14  10       18.85       20.65      2.27 o 
   2  14  10        0.71        0.50      4.02 o 
   3  14  10        9.58        7.79      1.97 o 
   4  14  10      116.08      109.69      3.79 o 
   5  14  10       10.14        9.32      2.89 o 
   6  14  10       57.52       41.37      3.52 o 
   1  15  10        0.08        3.55      2.62 o 
   2  15  10       75.70       66.11      3.47 o 
   3  15  10        1.60        4.27      2.45 o 
   4  15  10        0.80        4.29      3.66 o 
   5  15  10        2.08       -1.39      2.91 o 
   0  16  10       65.13       58.20      5.79 o 
   1  16  10        0.45       -2.55      2.89 o 
   2  16  10      101.12       93.50      4.53 o 
   3  16  10       23.65       28.27      3.75 o 
   1   1  11       92.10       92.56      1.45 o 
   2   1  11     3345.15     3318.95     17.02 o 
   3   1  11      570.70      572.66      3.64 o 
   4   1  11     1213.00     1246.86      7.32 o 
   5   1  11        1.13        0.40      1.07 o 
   6   1  11        7.93        7.74      0.92 o 
   7   1  11      273.02      277.90      2.96 o 
   8   1  11      129.16      126.56      2.36 o 
   9   1  11       76.80       70.56      2.58 o 
  10   1  11      154.27      157.49      4.63 o 
  11   1  11        6.52        9.54      3.05 o 
   0   2  11       41.88       34.50      1.04 o 
   1   2  11      669.86      645.45      4.12 o 
   2   2  11      513.22      505.45      3.35 o 
   3   2  11      125.40      129.78      1.38 o 
   4   2  11        1.42       -0.22      0.63 o 
   5   2  11      168.71      157.93      1.98 o 
   6   2  11      277.14      271.91      2.64 o 
   7   2  11     1050.93     1086.10      8.30 o 
   8   2  11      470.44      473.07      5.28 o 
   9   2  11       72.31       68.98      2.53 o 
  10   2  11        2.63        5.05      2.23 o 
  11   2  11       93.31       97.90      4.34 o 
   1   3  11      592.96      601.82      3.83 o 
   2   3  11      693.20      648.38      3.93 o 
   3   3  11       90.00       98.27      2.09 o 
   4   3  11        0.70        1.69      0.54 o 
   5   3  11       20.91       12.86      0.81 o 
   6   3  11      741.60      765.70      5.63 o 
   7   3  11       44.86       36.83      1.08 o 
   8   3  11      172.40      190.98      5.02 o 
   9   3  11       46.10       39.96      2.32 o 
  10   3  11       11.88        5.05      2.57 o 
  11   3  11        0.14       -1.08      3.22 o 
   0   4  11      533.56      473.66      4.51 o 
   1   4  11      640.87      550.31      3.80 o 
   2   4  11       21.79       26.57      0.76 o 
   3   4  11      168.05      148.25      1.49 o 
   4   4  11     2255.44     2298.54     12.78 o 
   5   4  11      322.03      311.02      2.83 o 
   6   4  11     1075.55     1094.70     17.81 o 
   7   4  11      283.30      291.03      5.19 o 
   8   4  11       13.33       12.26      1.63 o 
   9   4  11       33.60       25.81      3.38 o 
  10   4  11       21.40       17.52      2.88 o 
   1   5  11      331.60      361.61      3.40 o 
   2   5  11     1557.48     1579.30      9.06 o 
   3   5  11       15.65       10.75      0.67 o 
   4   5  11     1435.83     1518.79      8.99 o 
   5   5  11       12.81        6.66      1.00 o 
   6   5  11      444.84      439.42      4.44 o 
   7   5  11        3.80        4.75      1.17 o 
   8   5  11      280.68      275.81      4.54 o 
   9   5  11        1.26        4.32      2.06 o 
  10   5  11      162.70      163.60      4.61 o 
   0   6  11     2921.43     2981.18     21.95 o 
   1   6  11      896.99      830.96      5.21 o 
   2   6  11       15.28       19.59      0.81 o 
   3   6  11      541.36      507.31      3.54 o 
   4   6  11        4.20        2.56      0.64 o 
   5   6  11      406.06      381.94      3.39 o 
   6   6  11       79.94       66.38      1.57 o 
   7   6  11        2.01        2.91      1.40 o 
   8   6  11      667.27      731.63      9.86 o 
   9   6  11       84.46       93.86      3.33 o 
  10   6  11      251.73      246.37      8.30 o 
   1   7  11        1.99        0.89      0.64 o 
   2   7  11      135.12      129.21      3.15 o 
   3   7  11       53.47       47.24      1.11 o 
   4   7  11      229.71      210.29      3.11 o 
   5   7  11        2.22        0.34      0.87 o 
   6   7  11       71.07       59.51      1.39 o 
   7   7  11       79.05       82.13      2.36 o 
   8   7  11      117.75      110.54      3.17 o 
   9   7  11       56.71       55.27      2.98 o 
  10   7  11       18.80       18.49      3.23 o 
   0   8  11     6685.30     7488.94     54.18 o 
   1   8  11     1275.69     1403.47      9.16 o 
   2   8  11      686.42      721.37      5.35 o 
   3   8  11       60.00       46.01      1.13 o 
   4   8  11      858.82      886.49      7.43 o 
   5   8  11        2.66        2.17      0.91 o 
   6   8  11      462.04      507.70      5.79 o 
   7   8  11      582.57      607.09      8.11 o 
   8   8  11       18.31       14.94      2.34 o 
   9   8  11       15.01        8.12      2.63 o 
   1   9  11       45.61       30.94      1.06 o 
   2   9  11       64.44       59.72      1.31 o 
   3   9  11        2.01        2.08      0.68 o 
   4   9  11        7.39        7.10      1.16 o 
   5   9  11        1.84        0.59      1.29 o 
   6   9  11       21.09       18.32      1.98 o 
   7   9  11       12.68       11.12      2.70 o 
   8   9  11      217.23      223.96      9.07 o 
   9   9  11        9.32        8.38      2.88 o 
   0  10  11       19.25       33.68      1.57 o 
   1  10  11       84.51       93.87      2.36 o 
   2  10  11        0.35        0.54      1.02 o 
   3  10  11        0.16       -0.23      0.94 o 
   4  10  11      829.57      854.84      8.19 o 
   5  10  11       31.75       20.67      1.93 o 
   6  10  11       84.20       73.05      2.83 o 
   7  10  11        5.68        5.89      3.59 o 
   8  10  11      103.53      105.25      3.81 o 
   1  11  11       81.41       71.81      1.75 o 
   2  11  11      118.73      116.65      2.12 o 
   3  11  11       26.23       25.97      1.91 o 
   4  11  11        8.68        5.15      1.27 o 
   5  11  11       95.62       95.47      3.08 o 
   6  11  11       34.45       38.48      2.51 o 
   7  11  11       41.36       33.59      2.93 o 
   8  11  11      102.35      107.34      4.19 o 
   0  12  11       75.21       76.16      3.11 o 
   1  12  11        0.88        1.32      1.29 o 
   2  12  11        5.96        8.84      1.57 o 
   3  12  11        9.82        6.75      1.67 o 
   4  12  11      209.68      240.43      9.48 o 
   5  12  11        0.10        2.28      2.70 o 
   6  12  11      172.16      171.21      5.06 o 
   7  12  11       29.57       29.96      3.06 o 
   1  13  11        9.84       11.03      3.72 o 
   2  13  11      103.83      111.05      3.17 o 
   3  13  11      198.47      196.74      6.28 o 
   4  13  11       18.18       18.76      2.34 o 
   5  13  11        3.98        8.45      3.49 o 
   6  13  11       91.61       92.45      4.21 o 
   0  14  11       62.46       48.69      4.40 o 
   1  14  11       11.74       11.29      2.63 o 
   2  14  11        3.30        6.92      4.88 o 
   3  14  11      231.11      266.61      5.60 o 
   4  14  11      102.91      115.21      3.99 o 
   5  14  11        8.12       10.70      3.16 o 
   1  15  11       41.81       29.32      3.03 o 
   2  15  11       21.94       16.51      5.61 o 
   3  15  11       13.79       10.10      2.74 o 
   4  15  11        0.13        0.08      2.79 o 
   0  16  11        1.49        1.07      4.04 o 
   1  16  11      132.92      143.85      5.42 o 
   2  16  11       52.96       54.50      4.15 o 
   0   0  12     1035.01     1065.22     12.91 o 
   1   0  12      199.16      183.54      2.36 o 
   2   0  12      128.06      125.42      1.97 o 
   3   0  12      381.84      401.32      3.97 o 
   4   0  12      361.91      327.98      3.65 o 
   5   0  12      457.31      470.94      5.65 o 
   6   0  12      183.47      184.32      3.43 o 
   7   0  12      326.41      251.74      4.15 o 
   8   0  12      707.18      725.74     10.63 o 
   9   0  12      396.21      402.68      8.48 o 
  10   0  12       71.43       58.21      4.83 o 
   1   1  12        1.98        0.89      1.43 o 
   2   1  12       22.13       28.49      1.00 o 
   3   1  12        7.77        4.36      0.57 o 
   4   1  12      220.70      227.00      3.24 o 
   5   1  12     1165.46     1066.45      7.69 o 
   6   1  12      219.87      228.14      2.74 o 
   7   1  12       21.71       20.22      1.25 o 
   8   1  12       40.91       37.53      2.59 o 
   9   1  12       94.71       83.03      3.04 o 
  10   1  12       28.85       29.24      2.94 o 
   0   2  12      496.70      496.52      4.87 o 
   1   2  12     1685.64     1675.97      9.89 o 
   2   2  12      737.10      720.78      4.54 o 
   3   2  12      599.88      574.69      3.80 o 
   4   2  12     1899.05     1922.73     11.27 o 
   5   2  12      971.64      960.28      6.78 o 
   6   2  12     1078.83     1094.70      7.89 o 
   7   2  12      113.70       94.24      1.88 o 
   8   2  12        4.42        2.64      1.55 o 
   9   2  12        2.67        5.65      2.22 o 
  10   2  12       91.13       94.86      3.98 o 
   1   3  12       37.47       33.21      0.81 o 
   2   3  12       17.86       19.10      0.69 o 
   3   3  12        6.63        4.61      0.57 o 
   4   3  12       52.79       53.51      1.07 o 
   5   3  12       12.45       15.17      0.92 o 
   6   3  12       22.19       18.00      1.59 o 
   7   3  12        3.30        1.12      0.98 o 
   8   3  12      155.07      155.42      3.36 o 
   9   3  12        8.70        1.98      2.25 o 
  10   3  12        7.71        4.73      2.46 o 
   0   4  12      374.27      355.61      3.79 o 
   1   4  12      805.78      812.25      5.02 o 
   2   4  12      253.85      234.79      2.06 o 
   3   4  12      352.84      339.72      2.66 o 
   4   4  12      554.70      596.05      4.08 o 
   5   4  12      142.27      170.22      2.04 o 
   6   4  12      104.53      109.53      1.85 o 
   7   4  12        0.15        0.03      1.70 o 
   8   4  12       60.49       48.40      2.20 o 
   9   4  12      212.98      212.36      4.55 o 
  10   4  12       59.48       53.77      3.40 o 
   1   5  12      554.62      578.07      4.10 o 
   2   5  12      657.32      644.72      4.37 o 
   3   5  12     1270.21     1246.98      7.44 o 
   4   5  12        9.12        1.89      0.93 o 
   5   5  12       30.55       40.61      1.18 o 
   6   5  12      740.25      713.38      6.91 o 
   7   5  12       32.45       37.15      1.84 o 
   8   5  12       95.51       98.71      3.10 o 
   9   5  12        1.40        1.88      2.08 o 
  10   5  12        0.06       -0.76      2.52 o 
   0   6  12      872.51      877.45      7.81 o 
   1   6  12      348.29      362.21      3.94 o 
   2   6  12      399.82      420.26      3.47 o 
   3   6  12       99.20       94.24      1.51 o 
   4   6  12      342.47      319.31      2.98 o 
   5   6  12      208.57      217.21      2.41 o 
   6   6  12       20.29       16.67      1.13 o 
   7   6  12      158.77      165.37      4.63 o 
   8   6  12       77.53       78.70      3.04 o 
   9   6  12       41.97       44.63      3.00 o 
  10   6  12        1.27        5.22      2.86 o 
   1   7  12       15.02       17.86      0.93 o 
   2   7  12      567.63      558.19      4.51 o 
   3   7  12      176.13      164.57      4.29 o 
   4   7  12        6.46        7.61      0.80 o 
   5   7  12       81.32       81.76      1.57 o 
   6   7  12       27.94       30.59      1.73 o 
   7   7  12      379.84      377.92      5.41 o 
   8   7  12      884.15      986.75     12.03 o 
   9   7  12      157.97      160.24      6.90 o 
   0   8  12     2491.76     2379.02     21.40 o 
   1   8  12       70.41       54.09      1.28 o 
   2   8  12      325.38      300.96      3.12 o 
   3   8  12       47.49       40.39      1.02 o 
   4   8  12      316.92      285.11      2.99 o 
   5   8  12       10.84        5.17      2.41 o 
   6   8  12        0.26        1.32      2.06 o 
   7   8  12        8.60        6.87      1.97 o 
   8   8  12       27.75       32.73      2.75 o 
   9   8  12       28.33       25.21      4.18 o 
   1   9  12        5.40        1.46      0.93 o 
   2   9  12       17.21       15.25      1.07 o 
   3   9  12      210.23      190.81      2.39 o 
   4   9  12       76.87       61.42      1.67 o 
   5   9  12        8.88        4.38      1.43 o 
   6   9  12       63.46       71.31      2.89 o 
   7   9  12      188.28      193.85      4.18 o 
   8   9  12       15.88        7.81      3.25 o 
   9   9  12      163.52      164.89      5.01 o 
   0  10  12     1045.64     1015.32     11.82 o 
   1  10  12      176.41      187.30      2.46 o 
   2  10  12      149.87      136.57      2.11 o 
   3  10  12       62.39       70.52      1.60 o 
   4  10  12        0.00       -0.16      1.21 o 
   5  10  12       50.50       49.96      4.72 o 
   6  10  12        1.00       -1.47      3.88 o 
   7  10  12       28.64       27.21      4.38 o 
   8  10  12       80.21       74.00      3.68 o 
   1  11  12      219.86      225.55      3.26 o 
   2  11  12      404.41      443.44      5.43 o 
   3  11  12       33.41       28.75      1.83 o 
   4  11  12       35.95       30.29      3.09 o 
   5  11  12       12.42       11.85      1.99 o 
   6  11  12      152.05      185.76      4.38 o 
   7  11  12        2.21       -0.16      3.31 o 
   8  11  12       64.09       64.07      7.10 o 
   0  12  12        8.00        6.40      1.82 o 
   1  12  12      380.65      373.44      5.37 o 
   2  12  12       16.19        9.79      1.84 o 
   3  12  12        0.51        0.62      3.25 o 
   4  12  12        1.04        4.46      2.18 o 
   5  12  12       27.29       18.38      3.56 o 
   6  12  12        4.88        9.02      2.92 o 
   7  12  12      127.95      139.50     13.00 o 
   1  13  12       44.14       48.02      2.48 o 
   2  13  12        4.01        4.14      2.14 o 
   3  13  12       37.11       46.60      2.88 o 
   4  13  12       19.01       19.05      2.54 o 
   5  13  12       14.70       13.80      2.80 o 
   6  13  12        2.97        4.02      3.08 o 
   0  14  12        6.67        8.04      3.79 o 
   1  14  12       27.45       28.63      2.46 o 
   2  14  12        4.97        2.09      4.24 o 
   3  14  12        0.16        0.57      4.18 o 
   4  14  12       37.41       41.07      3.26 o 
   5  14  12      137.11      139.99      4.78 o 
   1  15  12       31.08       29.51      3.10 o 
   2  15  12       19.67       20.73      3.28 o 
   3  15  12       15.59       16.15      3.31 o 
   0  16  12      270.55      273.06      9.91 o 
   1  16  12       46.84       47.80      4.76 o 
   1   1  13       12.69       10.98      0.72 o 
   2   1  13      840.31      854.68      5.18 o 
   3   1  13      647.02      651.84      4.44 o 
   4   1  13      226.17      228.29      2.10 o 
   5   1  13        1.46        1.43      0.88 o 
   6   1  13      387.75      343.31      3.72 o 
   7   1  13      692.03      698.93      6.43 o 
   8   1  13        0.26        2.10      1.93 o 
   9   1  13      153.51      167.22      4.01 o 
  10   1  13       24.04       16.75     11.92 o 
   0   2  13       73.04       71.87      1.47 o 
   1   2  13      424.14      430.18      3.19 o 
   2   2  13      430.38      416.95      3.11 o 
   3   2  13      894.71      857.93      5.54 o 
   4   2  13       14.21       12.85      0.82 o 
   5   2  13      708.25      719.54      5.70 o 
   6   2  13      140.60      126.29      1.95 o 
   7   2  13      483.27      490.25      5.29 o 
   8   2  13        9.06        8.50      1.93 o 
   9   2  13       28.43       27.82      4.47 o 
  10   2  13       51.73       47.37      3.55 o 
   1   3  13     2645.62     2674.12     14.73 o 
   2   3  13      137.09      108.40      1.35 o 
   3   3  13     2814.51     3037.85     16.13 o 
   4   3  13      189.44      220.72      2.24 o 
   5   3  13      151.74      121.39      4.40 o 
   6   3  13        0.92        1.73      0.90 o 
   7   3  13      258.84      255.22      3.86 o 
   8   3  13        0.00        2.97      3.97 o 
   9   3  13       14.90        6.73      2.66 o 
  10   3  13      227.26      232.43      9.35 o 
   0   4  13       98.82       98.16      2.00 o 
   1   4  13      293.14      276.58      2.40 o 
   2   4  13      106.00      117.17      1.49 o 
   3   4  13      319.89      292.09      2.58 o 
   4   4  13      229.85      211.47      6.85 o 
   5   4  13        2.01        0.48      0.85 o 
   6   4  13        2.35        0.82      0.94 o 
   7   4  13      125.54      121.28      2.82 o 
   8   4  13        9.35        4.80      1.97 o 
   9   4  13      263.88      275.00      6.10 o 
  10   4  13       16.39       12.30      2.99 o 
   1   5  13      120.07       96.63      2.32 o 
   2   5  13      146.73      156.31      1.77 o 
   3   5  13       20.25       26.16      1.00 o 
   4   5  13       74.33       87.55      1.51 o 
   5   5  13        1.05        0.67      1.05 o 
   6   5  13      200.43      196.86      2.93 o 
   7   5  13      394.11      404.85      5.70 o 
   8   5  13       13.82        9.99      6.31 o 
   9   5  13      163.08      155.67      4.66 o 
  10   5  13       11.37       12.34      6.10 o 
   0   6  13       89.74       80.74      1.82 o 
   1   6  13      602.08      585.02      4.51 o 
   2   6  13       17.41       16.88      0.96 o 
   3   6  13       69.82       83.91      1.66 o 
   4   6  13      243.59      251.79      5.69 o 
   5   6  13     1876.13     2068.52     21.48 o 
   6   6  13      148.89      143.19      2.90 o 
   7   6  13       93.71      106.60      2.81 o 
   8   6  13       37.36       30.62      2.67 o 
   9   6  13        1.35        0.19      2.65 o 
   1   7  13       17.50       15.69      1.29 o 
   2   7  13        1.50        0.74      1.14 o 
   3   7  13      224.05      193.14      3.76 o 
   4   7  13       63.72       79.49      1.46 o 
   5   7  13      231.68      206.92      2.67 o 
   6   7  13       63.94       71.25      2.68 o 
   7   7  13       18.69       18.17      2.84 o 
   8   7  13        2.18        2.35      3.59 o 
   9   7  13      229.74      251.93      6.54 o 
   0   8  13      207.76      220.28      3.68 o 
   1   8  13      177.31      145.95      2.12 o 
   2   8  13       35.91       31.65      1.30 o 
   3   8  13       40.31       42.74      1.37 o 
   4   8  13       61.37       53.38      1.47 o 
   5   8  13      438.06      452.69      5.68 o 
   6   8  13        3.62        5.46      3.70 o 
   7   8  13       20.56       20.49      2.27 o 
   8   8  13        4.76        8.33      2.54 o 
   9   8  13      227.50      247.98      6.41 o 
   1   9  13        0.22        0.51      0.96 o 
   2   9  13      140.41      118.50      6.42 o 
   3   9  13       26.16       26.01      1.30 o 
   4   9  13       37.59       29.78      2.20 o 
   5   9  13       57.63       52.31      2.41 o 
   6   9  13       99.20      109.84      3.40 o 
   7   9  13      126.78      139.80      3.89 o 
   8   9  13      116.77      107.01      4.04 o 
   0  10  13       25.03       54.02      2.54 o 
   1  10  13      815.50      813.08      7.75 o 
   2  10  13        4.68        6.38      1.20 o 
   3  10  13       76.52       69.23      2.70 o 
   4  10  13        2.34        4.36      1.58 o 
   5  10  13      194.99      210.95      4.40 o 
   6  10  13        5.70        4.71      2.40 o 
   7  10  13      135.16      144.03      4.24 o 
   8  10  13        1.93        1.86      3.02 o 
   1  11  13       12.04       11.70      1.61 o 
   2  11  13       29.33       25.72      1.72 o 
   3  11  13        0.03        0.87      1.66 o 
   4  11  13      172.35      177.28      3.96 o 
   5  11  13      225.59      242.10      5.10 o 
   6  11  13        0.23        4.66      2.92 o 
   7  11  13       88.37       98.29      4.20 o 
   0  12  13        1.31        1.54      2.25 o 
   1  12  13      120.80      145.71      3.43 o 
   2  12  13      217.26      224.70      4.41 o 
   3  12  13       25.33       26.69      2.27 o 
   4  12  13       78.83       84.80      3.34 o 
   5  12  13        5.01        5.98      2.45 o 
   6  12  13       75.71       77.62      6.85 o 
   1  13  13      100.29       91.89      3.49 o 
   2  13  13        0.18        0.29      1.99 o 
   3  13  13      223.47      252.40      5.54 o 
   4  13  13        0.70        1.20      2.24 o 
   5  13  13       17.67       22.13      2.96 o 
   0  14  13      106.61      100.33      5.47 o 
   1  14  13       15.83       18.07      2.51 o 
   2  14  13      329.24      340.40      6.68 o 
   3  14  13        3.57        2.44      2.54 o 
   4  14  13        7.31        9.32      2.95 o 
   1  15  13        0.46       -0.21      2.93 o 
   2  15  13       13.50       14.95      3.40 o 
   3  15  13       45.16       39.88      3.60 o 
   0   0  14     1773.13     1749.50     20.40 o 
   1   0  14       45.40       59.28      1.61 o 
   2   0  14      516.23      503.84      5.23 o 
   3   0  14      861.72      818.48      7.67 o 
   4   0  14     1125.30     1200.65     11.51 o 
   5   0  14     2149.08     2158.43     22.67 o 
   6   0  14     1010.15     1117.14     13.29 o 
   7   0  14     1312.74     1372.26     16.02 o 
   8   0  14      292.64      298.13      7.83 o 
   9   0  14      448.23      471.83     11.02 o 
  10   0  14        1.58        7.19      4.22 o 
   1   1  14      111.36       95.62      1.33 o 
   2   1  14      697.34      708.54      7.18 o 
   3   1  14      189.58      196.76      2.03 o 
   4   1  14      325.72      338.78      3.01 o 
   5   1  14        0.16        0.91      0.95 o 
   6   1  14      497.66      482.69      4.88 o 
   7   1  14       55.00       52.04      2.27 o 
   8   1  14        7.53        6.52      2.29 o 
   9   1  14       43.94       43.88      3.26 o 
  10   1  14       48.95       48.15      3.83 o 
   0   2  14      202.44      221.08      2.97 o 
   1   2  14     2774.69     2894.68     15.91 o 
   2   2  14        4.42        4.58      1.02 o 
   3   2  14       56.82       66.33      1.26 o 
   4   2  14       77.36       85.41      1.54 o 
   5   2  14      155.21      154.41      2.28 o 
   6   2  14        0.79        0.34      0.96 o 
   7   2  14      307.82      279.57      5.53 o 
   8   2  14        3.98       -0.68      2.17 o 
   9   2  14      158.84      145.77      4.53 o 
  10   2  14       46.23       43.90      4.49 o 
   1   3  14      707.60      692.09      4.79 o 
   2   3  14      295.36      312.06      2.62 o 
   3   3  14      655.32      641.19      4.58 o 
   4   3  14      201.34      194.13      2.19 o 
   5   3  14       10.49        9.93      0.97 o 
   6   3  14      171.89      181.29      2.69 o 
   7   3  14       82.02       79.16      3.06 o 
   8   3  14      174.97      171.96      4.15 o 
   9   3  14       37.55       38.05      3.51 o 
  10   3  14      147.50      139.66      7.63 o 
   0   4  14      196.02      202.51      2.97 o 
   1   4  14      364.73      378.42      3.12 o 
   2   4  14     1349.20     1321.78     17.23 o 
   3   4  14      127.40      108.37      1.63 o 
   4   4  14      131.37      125.46      2.47 o 
   5   4  14      121.69      115.70      2.22 o 
   6   4  14       49.19       46.57      2.22 o 
   7   4  14       13.38        6.09      2.99 o 
   8   4  14       11.17       12.47      3.38 o 
   9   4  14        6.66        3.93      6.99 o 
   1   5  14      776.77      781.90     10.30 o 
   2   5  14      309.65      309.81      3.04 o 
   3   5  14      975.41      998.38      7.62 o 
   4   5  14        5.65       10.78      0.86 o 
   5   5  14        0.85        1.32      1.01 o 
   6   5  14       17.99       13.45      1.92 o 
   7   5  14       12.41        8.50      2.02 o 
   8   5  14       15.67       11.46      3.27 o 
   9   5  14       61.86       53.07      3.62 o 
   0   6  14       79.46       88.14      2.18 o 
   1   6  14        5.81        2.24      1.09 o 
   2   6  14      364.44      343.37      7.21 o 
   3   6  14       59.12       42.40      1.37 o 
   4   6  14      393.57      407.14      4.23 o 
   5   6  14       22.24       25.00      1.54 o 
   6   6  14       30.21       28.78      2.11 o 
   7   6  14      381.21      408.43      6.11 o 
   8   6  14       11.53        7.92      2.53 o 
   9   6  14       44.01       27.80      3.11 o 
   1   7  14        0.29        2.08      1.00 o 
   2   7  14      174.35      139.68      2.54 o 
   3   7  14      107.26      118.36      2.09 o 
   4   7  14        0.06        2.15      0.97 o 
   5   7  14      179.64      155.49      3.50 o 
   6   7  14       21.90       20.07      2.23 o 
   7   7  14      235.35      222.33      7.67 o 
   8   7  14      115.90      121.50      4.12 o 
   9   7  14        2.50       -1.92      3.17 o 
   0   8  14       51.02       70.75      2.25 o 
   1   8  14        2.87        0.91      1.81 o 
   2   8  14        0.17       -0.82      1.39 o 
   3   8  14       41.77       29.00      1.81 o 
   4   8  14      185.46      191.35      3.01 o 
   5   8  14      110.96       92.55      4.58 o 
   6   8  14       32.12       19.40      2.13 o 
   7   8  14       12.54       16.66      3.15 o 
   8   8  14        9.94       12.00      2.87 o 
   1   9  14      540.06      550.00      8.27 o 
   2   9  14      187.26      203.85      3.00 o 
   3   9  14      218.17      223.60      3.33 o 
   4   9  14       80.99       76.31      2.38 o 
   5   9  14       90.91       86.47      4.51 o 
   6   9  14        0.99       -0.57      3.56 o 
   7   9  14      408.40      454.26      7.83 o 
   8   9  14      106.11       97.64      4.35 o 
   0  10  14       39.05       54.66      2.68 o 
   1  10  14       37.36       27.40      2.61 o 
   2  10  14        8.15        9.20      1.36 o 
   3  10  14      109.24      112.28      2.96 o 
   4  10  14      276.38      303.54      5.30 o 
   5  10  14       46.32       42.19      2.64 o 
   6  10  14        1.09        3.51      2.11 o 
   7  10  14       35.14       33.53      3.50 o 
   1  11  14      136.05      133.45      5.33 o 
   2  11  14        6.31        5.34      3.38 o 
   3  11  14      376.75      403.48      6.22 o 
   4  11  14       34.64       34.65      2.62 o 
   5  11  14       54.29       58.03      3.27 o 
   6  11  14       21.25       18.00      4.08 o 
   7  11  14       89.52       92.34      4.49 o 
   0  12  14       17.05        9.62      2.57 o 
   1  12  14      220.12      236.32      4.90 o 
   2  12  14        2.56        3.39      2.03 o 
   3  12  14       12.32        7.24      2.27 o 
   4  12  14       11.80       17.32      2.43 o 
   5  12  14        0.81        0.01      2.30 o 
   6  12  14      241.68      264.80     10.75 o 
   1  13  14       56.38       60.54      2.94 o 
   2  13  14       73.33       59.64      2.98 o 
   3  13  14      145.76      138.03      5.45 o 
   4  13  14       90.05       85.40      6.65 o 
   5  13  14        0.04       -1.46      9.42 o 
   0  14  14       28.41       15.37      3.86 o 
   1  14  14       13.72       14.95      2.55 o 
   2  14  14        3.72       10.20      2.96 o 
   3  14  14       36.59       33.81      7.28 o 
   4  14  14       20.02       28.53      6.13 o 
   1  15  14       70.33       62.53      4.22 o 
   1   1  15      190.88      180.33      1.97 o 
   2   1  15     1899.65     1994.30     11.94 o 
   3   1  15        5.29        3.73      1.57 o 
   4   1  15      250.78      275.19      2.88 o 
   5   1  15       43.24       52.23      1.63 o 
   6   1  15      139.09      156.11      2.67 o 
   7   1  15        8.83        8.26      3.40 o 
   8   1  15      110.47      124.90      3.94 o 
   9   1  15        1.24        1.87      2.81 o 
   0   2  15      785.96      739.02      7.02 o 
   1   2  15      108.06      105.81      1.64 o 
   2   2  15       78.17       75.83      1.41 o 
   3   2  15      250.90      256.43      2.74 o 
   4   2  15      201.69      191.79      2.44 o 
   5   2  15      255.35      230.93      3.09 o 
   6   2  15       47.77       46.86      1.86 o 
   7   2  15        0.05       -2.11      2.11 o 
   8   2  15       27.11       24.56      2.89 o 
   9   2  15        0.99       -0.62      2.89 o 
   1   3  15       10.88       11.12      1.70 o 
   2   3  15       90.20       87.99      1.45 o 
   3   3  15      702.19      710.32      5.71 o 
   4   3  15      286.68      301.31      3.12 o 
   5   3  15       62.99       52.91      1.43 o 
   6   3  15        0.11        0.19      1.30 o 
   7   3  15       74.29       58.44      2.86 o 
   8   3  15      202.00      202.15      5.10 o 
   9   3  15       14.29       12.71      2.80 o 
   0   4  15      694.88      656.19      7.91 o 
   1   4  15       11.81       14.09      1.05 o 
   2   4  15      637.94      615.01      4.93 o 
   3   4  15     1092.55     1115.11      8.36 o 
   4   4  15       14.95       14.11      1.06 o 
   5   4  15       18.44       19.58      2.02 o 
   6   4  15       48.62       54.34      2.32 o 
   7   4  15      152.06      141.75      3.78 o 
   8   4  15       29.89       29.09      2.91 o 
   9   4  15       37.32       31.26      3.50 o 
   1   5  15        0.13        0.34      1.29 o 
   2   5  15       18.44       21.36      1.39 o 
   3   5  15       21.14       16.65      1.14 o 
   4   5  15       17.04       19.58      1.07 o 
   5   5  15       22.22       27.33      1.54 o 
   6   5  15       82.30       74.58      2.64 o 
   7   5  15      144.89      141.14      3.61 o 
   8   5  15        0.28       -0.03      2.50 o 
   9   5  15        1.15        2.05      3.54 o 
   0   6  15      747.79      723.31      8.31 o 
   1   6  15      593.10      558.61      5.42 o 
   2   6  15        4.63        7.27      1.16 o 
   3   6  15      127.50      116.38      2.90 o 
   4   6  15       80.07       64.73      1.66 o 
   5   6  15      220.29      226.63      4.06 o 
   6   6  15       53.48       56.47      2.52 o 
   7   6  15       11.83        8.79      2.36 o 
   8   6  15       42.07       40.89      3.10 o 
   9   6  15       58.85       56.29      4.02 o 
   1   7  15       29.62       19.13      2.29 o 
   2   7  15       49.59       49.75      1.69 o 
   3   7  15      160.30      156.43      2.64 o 
   4   7  15       37.86       24.00      3.59 o 
   5   7  15        9.35        8.99      1.97 o 
   6   7  15       51.25       38.37      2.60 o 
   7   7  15      161.69      161.52      4.85 o 
   8   7  15       11.57        5.73      3.17 o 
   0   8  15      165.06      168.93      3.43 o 
   1   8  15       43.19       59.08      1.73 o 
   2   8  15        0.21        0.32      1.15 o 
   3   8  15        5.12        6.33      1.22 o 
   4   8  15      153.12      159.53      3.57 o 
   5   8  15       25.81       23.37      2.15 o 
   6   8  15      150.62      148.78      4.04 o 
   7   8  15       11.88       11.01      2.26 o 
   8   8  15       28.92       28.17      3.16 o 
   1   9  15       38.97       40.33      1.61 o 
   2   9  15        1.01        1.58      1.25 o 
   3   9  15        0.13        0.79      1.33 o 
   4   9  15       95.26      103.12      3.04 o 
   5   9  15       13.55       11.49      2.41 o 
   6   9  15      136.33      145.40      5.01 o 
   7   9  15       31.91       26.19      7.42 o 
   0  10  15      201.20      226.70      5.79 o 
   1  10  15      499.85      536.00      6.84 o 
   2  10  15      181.67      187.63      3.78 o 
   3  10  15      129.49      125.62      3.27 o 
   4  10  15        0.71        0.46      2.47 o 
   5  10  15      157.66      162.17      5.31 o 
   6  10  15        1.81        1.11      2.72 o 
   7  10  15       69.14       63.19      4.06 o 
   1  11  15        4.56        3.08      1.93 o 
   2  11  15      122.48      120.29      4.40 o 
   3  11  15        3.05        7.83      2.15 o 
   4  11  15      101.07      108.12      3.97 o 
   5  11  15       68.26       73.29      3.88 o 
   6  11  15        9.13       13.81      7.35 o 
   0  12  15        9.99        2.50      2.61 o 
   1  12  15      228.91      260.55      5.31 o 
   2  12  15       38.76       38.40      7.70 o 
   3  12  15        0.07        0.03      2.41 o 
   4  12  15      467.08      497.51     11.32 o 
   5  12  15      160.90      175.12     11.21 o 
   1  13  15       27.80       27.71      2.75 o 
   2  13  15        7.71        1.04      2.40 o 
   3  13  15       57.97       57.04      3.53 o 
   4  13  15        0.77        2.07      3.07 o 
   0  14  15       12.98       14.84      4.50 o 
   1  14  15       77.51       75.41      3.92 o 
   2  14  15        1.81        4.03      2.84 o 
   3  14  15      106.43      128.16      5.52 o 
   0   0  16     1018.30     1012.98     15.45 o 
   1   0  16       90.75      112.85      2.50 o 
   2   0  16      461.88      480.44      6.16 o 
   3   0  16      211.76      188.99      3.36 o 
   4   0  16     1597.37     1714.05     17.83 o 
   5   0  16        3.04        2.32      1.97 o 
   6   0  16      238.64      255.90      5.72 o 
   7   0  16      226.09      211.79      6.12 o 
   8   0  16       19.77       10.37      3.93 o 
   9   0  16       66.72       69.86      6.01 o 
   1   1  16      732.71      734.96      5.74 o 
   2   1  16       71.92       67.53      1.49 o 
   3   1  16      412.86      404.26      3.94 o 
   4   1  16      449.02      447.76      4.31 o 
   5   1  16       23.69       14.99      1.45 o 
   6   1  16       18.78       14.10      1.77 o 
   7   1  16        8.73       10.28      2.16 o 
   8   1  16        6.36        8.39      2.40 o 
   9   1  16        7.12       -1.71      2.90 o 
   0   2  16      161.96      174.45      2.79 o 
   1   2  16      655.43      613.38      5.06 o 
   2   2  16      268.62      248.47      2.93 o 
   3   2  16      282.88      255.46      3.00 o 
   4   2  16      835.66      871.40      7.27 o 
   5   2  16        0.02       -0.14      0.98 o 
   6   2  16      281.01      307.79      4.58 o 
   7   2  16       84.01       75.04      3.12 o 
   8   2  16      118.26      114.96      7.47 o 
   9   2  16       14.35       17.46      3.18 o 
   1   3  16        9.20        8.60      1.25 o 
   2   3  16      181.67      187.30      2.35 o 
   3   3  16       27.68       21.36      1.89 o 
   4   3  16       49.34       60.50      1.91 o 
   5   3  16        2.27        1.00      1.27 o 
   6   3  16       36.27       33.86      2.22 o 
   7   3  16        0.48        4.14      2.17 o 
   8   3  16      125.15      136.14      5.02 o 
   9   3  16        1.09        6.62      3.08 o 
   0   4  16     3518.77     3592.96     33.84 o 
   1   4  16     1049.71      996.90      8.14 o 
   2   4  16      500.95      493.85      4.62 o 
   3   4  16      398.66      350.32      4.37 o 
   4   4  16      128.68      144.10      2.20 o 
   5   4  16        2.87        0.48      1.31 o 
   6   4  16      114.50      127.96      3.52 o 
   7   4  16      114.22      122.85      3.78 o 
   8   4  16       79.27       81.01      3.90 o 
   9   4  16       24.45       21.88      3.39 o 
   1   5  16      176.34      180.28      5.70 o 
   2   5  16        7.24        5.12      2.45 o 
   3   5  16        0.07        1.97      1.75 o 
   4   5  16      111.00      123.43      2.46 o 
   5   5  16       75.23       50.07      2.13 o 
   6   5  16       36.07       29.36      2.44 o 
   7   5  16       41.64       44.34      3.88 o 
   8   5  16       78.12       85.52      3.80 o 
   0   6  16      127.52      149.18      3.25 o 
   1   6  16        0.83        2.43      1.04 o 
   2   6  16        0.94        0.39      1.14 o 
   3   6  16       13.11       13.69      1.38 o 
   4   6  16      244.32      216.28     11.18 o 
   5   6  16      118.96      133.83      3.31 o 
   6   6  16       31.00       30.04      2.38 o 
   7   6  16       41.70       38.76      2.75 o 
   8   6  16        0.72        2.22      3.74 o 
   1   7  16        5.71        6.86      1.25 o 
   2   7  16      763.04      780.61      7.81 o 
   3   7  16       28.63       34.51      2.25 o 
   4   7  16       38.90       33.87      1.91 o 
   5   7  16       14.48       15.68      5.29 o 
   6   7  16      208.16      232.53      5.01 o 
   7   7  16       43.53       35.33      3.09 o 
   8   7  16      109.50      125.61      4.99 o 
   0   8  16        0.02       -0.64      1.75 o 
   1   8  16        5.15        1.84      1.15 o 
   2   8  16        0.23        0.51      1.29 o 
   3   8  16       23.43       20.55      1.72 o 
   4   8  16        0.03       -1.60      1.60 o 
   5   8  16        0.24       -1.59      3.18 o 
   6   8  16       63.12       58.34      3.31 o 
   7   8  16        8.32        4.42      3.45 o 
   1   9  16       31.95       37.83      1.89 o 
   2   9  16      249.08      262.89      4.29 o 
   3   9  16        0.33        0.36      1.80 o 
   4   9  16       90.74      108.19      3.30 o 
   5   9  16       38.42       45.06      2.95 o 
   6   9  16      226.56      239.48      5.60 o 
   7   9  16      134.44      153.24      5.61 o 
   0  10  16        4.35        3.40      2.29 o 
   1  10  16      159.35      177.49      3.73 o 
   2  10  16      227.04      258.63      5.12 o 
   3  10  16        6.29        4.74      1.93 o 
   4  10  16       52.38       50.67      4.15 o 
   5  10  16        5.25        7.28      2.46 o 
   6  10  16       34.35       30.13      3.32 o 
   1  11  16        0.66        1.88      2.16 o 
   2  11  16        5.56        0.43      2.17 o 
   3  11  16        3.79        4.27      2.43 o 
   4  11  16       42.58       37.60      3.30 o 
   5  11  16      102.89      113.62      6.26 o 
   6  11  16      100.33      106.84      5.49 o 
   0  12  16      116.37       96.40      5.36 o 
   1  12  16        5.79        8.61      2.24 o 
   2  12  16       40.27       36.62      5.77 o 
   3  12  16        1.00        2.93      4.54 o 
   4  12  16      156.08      172.78      5.28 o 
   5  12  16        0.01        0.94      3.43 o 
   1  13  16        4.46        1.66      2.50 o 
   2  13  16      112.99      113.04      5.83 o 
   3  13  16       78.58       90.02      4.30 o 
   0  14  16       60.15       54.95      5.58 o 
   1  14  16        8.45        4.11      3.59 o 
   1   1  17      102.30      103.46      1.82 o 
   2   1  17      601.24      609.59      5.77 o 
   3   1  17       35.62       40.03      3.58 o 
   4   1  17      153.88      158.19      2.35 o 
   5   1  17       43.95       32.66      2.16 o 
   6   1  17      445.31      431.61      6.51 o 
   7   1  17      128.29      132.49      3.96 o 
   8   1  17        0.21        0.91      2.83 o 
   9   1  17       57.99       60.34      4.23 o 
   0   2  17      430.73      384.20      5.40 o 
   1   2  17        7.11        7.29      0.92 o 
   2   2  17      462.96      453.91      4.47 o 
   3   2  17       10.97        7.02      1.75 o 
   4   2  17       86.19       72.35      1.93 o 
   5   2  17        2.35        0.57      1.77 o 
   6   2  17        6.34        3.86      2.09 o 
   7   2  17       10.03        0.12      2.19 o 
   8   2  17       23.04       26.62      2.91 o 
   9   2  17       28.35       27.29      4.40 o 
   1   3  17      131.84      123.54      2.13 o 
   2   3  17      673.47      676.54      5.98 o 
   3   3  17        0.87        0.45      0.88 o 
   4   3  17       17.81       21.22      1.08 o 
   5   3  17       67.40       72.55      2.52 o 
   6   3  17       32.47       28.03      2.62 o 
   7   3  17       55.66       50.11      3.06 o 
   8   3  17      300.62      297.69      6.41 o 
   0   4  17       48.07       44.15      2.40 o 
   1   4  17        2.54        3.94      1.10 o 
   2   4  17       85.69       79.94      3.68 o 
   3   4  17      200.88      198.08      2.75 o 
   4   4  17        9.93        6.24      1.19 o 
   5   4  17      352.94      374.48      5.64 o 
   6   4  17       43.53       44.43      2.69 o 
   7   4  17       80.50       74.21      3.44 o 
   8   4  17        0.32        2.07      2.84 o 
   1   5  17      159.44      148.53      4.31 o 
   2   5  17      559.16      544.89      7.05 o 
   3   5  17      365.55      363.83      6.76 o 
   4   5  17       29.74       34.19      1.81 o 
   5   5  17       70.32       66.76      3.15 o 
   6   5  17      210.77      192.91      4.32 o 
   7   5  17        0.41       -1.65      2.26 o 
   8   5  17       66.17       61.14      3.73 o 
   0   6  17      233.58      237.48      4.61 o 
   1   6  17      232.62      231.88      3.52 o 
   2   6  17       56.04       46.21      1.85 o 
   3   6  17       28.17       32.48      1.76 o 
   4   6  17       46.89       50.80      2.31 o 
   5   6  17      109.92      121.79      3.74 o 
   6   6  17       41.39       39.48      3.88 o 
   7   6  17        1.16        2.15      3.25 o 
   8   6  17       59.57       59.13      4.92 o 
   1   7  17       21.76       20.46      1.68 o 
   2   7  17       61.96       61.82      2.34 o 
   3   7  17       52.82       61.62      3.56 o 
   4   7  17        0.63        0.03      1.46 o 
   5   7  17       26.02       29.48      2.51 o 
   6   7  17       41.81       48.05      3.01 o 
   7   7  17       60.94       66.81      3.58 o 
   0   8  17      491.06      498.10      9.70 o 
   1   8  17      187.40      171.77      3.20 o 
   2   8  17       53.19       57.55      2.33 o 
   3   8  17       18.40       13.24      1.79 o 
   4   8  17      336.29      363.83      7.10 o 
   5   8  17       97.30       89.43      3.37 o 
   6   8  17       13.15       17.74      6.08 o 
   7   8  17        0.10        2.41      2.81 o 
   1   9  17      139.58      131.30      3.16 o 
   2   9  17        3.16       -0.68      1.70 o 
   3   9  17      218.94      243.76      6.01 o 
   4   9  17       87.21       86.93      3.50 o 
   5   9  17       14.09       12.78      2.32 o 
   6   9  17       10.82        7.25      2.79 o 
   0  10  17        3.66        5.83      2.72 o 
   1  10  17       15.15       21.33      2.19 o 
   2  10  17        0.97        0.97      1.78 o 
   3  10  17      144.18      160.95      4.21 o 
   4  10  17       24.41       16.69      2.74 o 
   5  10  17      442.91      512.32      9.50 o 
   6  10  17       81.10       83.41      6.27 o 
   1  11  17        2.37        2.73      4.59 o 
   2  11  17        5.30        8.72      2.40 o 
   3  11  17        0.60        3.35      3.02 o 
   4  11  17       12.50        3.80      9.88 o 
   5  11  17       35.56       33.62      4.29 o 
   0  12  17      150.97      176.29      7.04 o 
   1  12  17      131.87      116.50      4.63 o 
   2  12  17        2.22        0.94      2.73 o 
   3  12  17      102.23      103.48      4.65 o 
   4  12  17       16.97       12.37      3.50 o 
   1  13  17       22.12       19.86      3.06 o 
   2  13  17        3.02       -1.29      3.16 o 
   0   0  18       51.57       38.90      2.79 o 
   1   0  18      927.13      953.89     11.64 o 
   2   0  18      269.09      263.83      4.61 o 
   3   0  18        0.44       -0.14      1.57 o 
   4   0  18     1843.90     1908.69     24.36 o 
   5   0  18      340.89      353.32      8.19 o 
   6   0  18       39.91       34.29      3.90 o 
   7   0  18      150.84      147.25      6.44 o 
   8   0  18       24.34       22.77      4.47 o 
   1   1  18        4.25        3.17      0.91 o 
   2   1  18       96.21       94.38      2.25 o 
   3   1  18      814.84      855.06      7.82 o 
   4   1  18        7.75        7.08      1.53 o 
   5   1  18       41.08       36.90      2.60 o 
   6   1  18        0.16        0.59      2.17 o 
   7   1  18        1.32       -0.90      2.70 o 
   8   1  18       25.32       25.64      3.25 o 
   0   2  18      702.11      677.70      8.49 o 
   1   2  18      680.53      682.50      6.23 o 
   2   2  18      356.32      361.07      4.01 o 
   3   2  18       23.12       23.89      2.27 o 
   4   2  18       82.66       93.11      3.27 o 
   5   2  18      592.50      655.91     10.65 o 
   6   2  18        3.52        1.89      3.07 o 
   7   2  18      270.98      309.11      6.09 o 
   8   2  18      137.51      121.88     11.87 o 
   1   3  18        0.02        0.06      1.15 o 
   2   3  18       98.19       96.58      2.05 o 
   3   3  18        3.36        4.28      1.27 o 
   4   3  18       53.06       53.22      3.15 o 
   5   3  18       64.48       67.11      2.83 o 
   6   3  18        7.07       10.23      2.45 o 
   7   3  18       27.00       26.64      3.75 o 
   8   3  18       25.99       29.87      3.65 o 
   0   4  18       46.52       46.94      2.43 o 
   1   4  18      251.66      213.39      6.72 o 
   2   4  18       15.87       12.48      1.23 o 
   3   4  18       33.15       27.71      1.57 o 
   4   4  18        3.46        0.95      1.45 o 
   5   4  18      317.26      328.19      6.40 o 
   6   4  18       40.71       38.69      3.34 o 
   7   4  18       23.85       24.96      6.86 o 
   8   4  18        2.02        3.28      3.28 o 
   1   5  18      366.77      344.76      4.32 o 
   2   5  18       34.39       30.83      1.81 o 
   3   5  18      265.88      270.59     11.86 o 
   4   5  18       38.23       37.84      4.27 o 
   5   5  18       17.20       13.44      2.24 o 
   6   5  18        2.38        0.96      2.17 o 
   7   5  18      326.96      363.91      7.31 o 
   0   6  18      197.66      207.96      4.76 o 
   1   6  18      266.96      274.51      4.11 o 
   2   6  18        1.04       -1.55      1.55 o 
   3   6  18        0.01       -0.57      1.60 o 
   4   6  18      195.64      200.07      4.22 o 
   5   6  18        6.24        7.02      2.39 o 
   6   6  18       24.73       25.91      2.56 o 
   7   6  18        1.31        0.95      2.79 o 
   1   7  18      327.82      345.09      4.78 o 
   2   7  18        2.01        0.84      1.53 o 
   3   7  18      486.97      518.81      7.30 o 
   4   7  18       84.52       83.16      3.34 o 
   5   7  18        7.68        2.89      2.68 o 
   6   7  18       54.35       45.19      3.08 o 
   7   7  18       86.33       76.47      9.10 o 
   0   8  18       54.54       60.64      3.83 o 
   1   8  18        5.44        2.75      1.62 o 
   2   8  18        1.39        2.38      1.68 o 
   3   8  18        0.63        0.19      1.85 o 
   4   8  18        2.13        4.46      2.08 o 
   5   8  18        2.55        0.20      3.25 o 
   6   8  18       53.79       44.55      3.45 o 
   1   9  18      134.29      139.02      4.58 o 
   2   9  18        0.12        0.64      1.91 o 
   3   9  18      115.16      116.02      4.08 o 
   4   9  18        0.00       -2.38      2.38 o 
   5   9  18       13.54       12.11      3.56 o 
   6   9  18       34.90       27.68      3.25 o 
   0  10  18       48.31       54.20      3.68 o 
   1  10  18      318.48      329.55      6.03 o 
   2  10  18        3.94        0.52      2.54 o 
   3  10  18       11.97        8.18      2.61 o 
   4  10  18       22.70       19.95      3.39 o 
   5  10  18       85.60       93.76     11.23 o 
   1  11  18       20.36       19.70      2.91 o 
   2  11  18       91.10       99.05      3.97 o 
   3  11  18      331.21      399.19      8.24 o 
   4  11  18        8.69       13.60      3.20 o 
   0  12  18        2.53       -3.90      3.90 o 
   1  12  18       19.08       15.55      6.13 o 
   2  12  18       32.60       28.39      9.38 o 
   1   1  19      335.24      352.78      3.89 o 
   2   1  19        0.03        0.48      2.54 o 
   3   1  19      243.97      275.69      9.87 o 
   4   1  19      133.95      126.13      4.49 o 
   5   1  19        1.42        1.20      2.43 o 
   6   1  19        1.96        4.02      2.29 o 
   7   1  19      255.05      275.46      6.23 o 
   8   1  19        5.15        4.70      3.12 o 
   0   2  19      539.54      546.45      9.20 o 
   1   2  19      126.19      129.09      3.99 o 
   2   2  19      203.06      203.78      2.93 o 
   3   2  19       52.35       50.92      4.33 o 
   4   2  19      290.34      299.11      5.79 o 
   5   2  19      315.54      329.05      5.78 o 
   6   2  19        9.76        6.72      2.71 o 
   7   2  19       87.13       76.51      3.87 o 
   8   2  19       13.78        7.04      3.49 o 
   1   3  19        0.40       -0.66      1.25 o 
   2   3  19      289.89      303.98      4.13 o 
   3   3  19      276.70      288.04      4.45 o 
   4   3  19       34.03       25.91      2.30 o 
   5   3  19       32.79       23.53      3.36 o 
   6   3  19       53.02       49.97      3.20 o 
   7   3  19       43.53       42.22      3.28 o 
   0   4  19      158.48      154.55      4.15 o 
   1   4  19      294.88      286.72      4.03 o 
   2   4  19       28.32       20.90      2.13 o 
   3   4  19        6.37        4.34      2.06 o 
   4   4  19        4.09        1.39      1.79 o 
   5   4  19       90.79       94.35      3.55 o 
   6   4  19        6.41        2.94      2.66 o 
   7   4  19       56.15       61.78      3.77 o 
   1   5  19       58.73       59.08      2.17 o 
   2   5  19        0.66        1.82      1.52 o 
   3   5  19       32.65       34.93      2.19 o 
   4   5  19       20.60       25.24      2.68 o 
   5   5  19        5.48        8.20      2.36 o 
   6   5  19       86.66       91.46      3.62 o 
   7   5  19       45.58       46.75      3.58 o 
   0   6  19       35.58       18.95      2.57 o 
   1   6  19       74.56       78.40      2.45 o 
   2   6  19       17.38       22.77      1.98 o 
   3   6  19       17.34        7.57      1.88 o 
   4   6  19        1.68       -0.77      2.23 o 
   5   6  19       52.57       43.47      3.39 o 
   6   6  19       26.37       19.42      2.99 o 
   7   6  19       14.18        9.05      2.95 o 
   1   7  19        5.11        2.76      2.97 o 
   2   7  19      101.56       90.32      2.86 o 
   3   7  19       20.21       19.79      2.08 o 
   4   7  19        2.91        2.15      2.16 o 
   5   7  19       30.46       31.87      3.09 o 
   6   7  19       36.14       31.74      5.54 o 
   0   8  19        6.12        4.79      2.36 o 
   1   8  19      196.63      193.06      4.01 o 
   2   8  19       30.57       32.96      2.37 o 
   3   8  19      213.84      210.66      5.23 o 
   4   8  19        1.38        0.69      2.97 o 
   5   8  19      128.78      133.60      6.72 o 
   6   8  19       58.07       49.12      3.47 o 
   1   9  19       12.84       13.78      3.27 o 
   2   9  19        0.89        0.38      2.04 o 
   3   9  19        3.81        3.57      4.34 o 
   4   9  19        8.22        8.45      2.79 o 
   5   9  19        0.76        2.76      6.68 o 
   0  10  19        0.52       -1.93      3.22 o 
   1  10  19      132.99      128.54      7.58 o 
   2  10  19        5.78        5.19      2.64 o 
   3  10  19        7.30        2.51      2.78 o 
   4  10  19       34.05       32.44      4.10 o 
   1  11  19       20.04       16.66      2.80 o 
   2  11  19      133.95      138.11      4.93 o 
   3  11  19        0.32       -3.47      3.47 o 
   0   0  20      123.16      135.30      4.68 o 
   1   0  20      247.12      235.12      4.72 o 
   2   0  20      174.81      181.31      4.58 o 
   3   0  20       27.76       28.17      2.90 o 
   4   0  20     1112.47     1275.79     21.35 o 
   5   0  20       26.87       29.42      3.90 o 
   6   0  20      881.02     1041.85     19.84 o 
   7   0  20      125.05      112.09      6.40 o 
   1   1  20       56.19       56.27      1.91 o 
   2   1  20      182.64      190.34      3.32 o 
   3   1  20      167.87      188.48      4.81 o 
   4   1  20      138.46      129.97      3.92 o 
   5   1  20        0.46        2.40      3.54 o 
   6   1  20        1.16        0.90      2.68 o 
   7   1  20        6.31        5.02      3.05 o 
   0   2  20      368.92      400.32      7.23 o 
   1   2  20        8.57       10.54      1.35 o 
   2   2  20        2.04        3.41      1.45 o 
   3   2  20      279.70      271.52      4.56 o 
   4   2  20       10.78        5.71      3.99 o 
   5   2  20      614.27      699.01     10.18 o 
   6   2  20       10.65        4.73      2.67 o 
   7   2  20       28.16       26.55      3.39 o 
   1   3  20       10.16        8.47      1.42 o 
   2   3  20      199.72      199.37      3.65 o 
   3   3  20       34.94       39.15      4.68 o 
   4   3  20       59.62       62.37      4.45 o 
   5   3  20       37.06       28.21      2.59 o 
   6   3  20       21.37       20.50      2.88 o 
   7   3  20        7.92        8.85      3.17 o 
   0   4  20      288.40      296.84      5.87 o 
   1   4  20      119.74      106.38      2.91 o 
   2   4  20        0.00        2.55      2.81 o 
   3   4  20       83.82       77.17      2.76 o 
   4   4  20       31.73       27.53      2.56 o 
   5   4  20       32.89       34.66      3.45 o 
   6   4  20       61.53       63.66      3.62 o 
   7   4  20        8.94        3.87      3.44 o 
   1   5  20        0.24       -1.03      1.62 o 
   2   5  20      132.42      142.18      3.25 o 
   3   5  20        0.40       -1.36      1.87 o 
   4   5  20        0.92        2.65      2.45 o 
   5   5  20       16.39       11.04      3.38 o 
   6   5  20      160.06      173.68      7.54 o 
   0   6  20       54.02       46.16      3.22 o 
   1   6  20      125.03      118.13      3.10 o 
   2   6  20        7.16        8.79      1.78 o 
   3   6  20        0.81        1.14      2.01 o 
   4   6  20        7.78        4.35      3.66 o 
   5   6  20       18.96       17.51      3.01 o 
   6   6  20        5.57        4.56      3.09 o 
   1   7  20       22.33       18.81      2.24 o 
   2   7  20       10.24        5.64      4.75 o 
   3   7  20      194.66      219.84      5.31 o 
   4   7  20      100.06      101.98      4.13 o 
   5   7  20       38.49       36.09      3.36 o 
   0   8  20       11.24       10.72      2.86 o 
   1   8  20       87.56       90.89      3.12 o 
   2   8  20        0.41       -1.92      1.92 o 
   3   8  20       43.66       41.03      4.27 o 
   4   8  20        3.29       -2.71      2.97 o 
   5   8  20       33.96       24.82      3.49 o 
   1   9  20       87.35       84.28      3.60 o 
   2   9  20       16.92       14.64      5.27 o 
   3   9  20       16.97       19.43      3.18 o 
   4   9  20      123.83      122.79      5.10 o 
   0  10  20        2.93        1.43      3.61 o 
   1  10  20       35.50       25.19      3.34 o 
   2  10  20       71.50       78.57      3.96 o 
   3  10  20       28.95       24.05      3.33 o 
   1   1  21       23.11       19.57      1.62 o 
   2   1  21      138.31      136.85      3.28 o 
   3   1  21      142.87      147.33      4.14 o 
   4   1  21       53.97       57.26      6.45 o 
   5   1  21        7.67        7.67      3.43 o 
   6   1  21       82.34       63.55      3.85 o 
   0   2  21       90.25       82.56      3.43 o 
   1   2  21       24.40       14.90      1.57 o 
   2   2  21      126.95      122.00      3.08 o 
   3   2  21      125.81      135.07      3.96 o 
   4   2  21      228.83      205.79      5.06 o 
   5   2  21      382.23      421.24      7.81 o 
   6   2  21       12.06       16.40      3.39 o 
   1   3  21        6.26        5.44      2.11 o 
   2   3  21      345.20      354.35      5.10 o 
   3   3  21       41.06       44.64      2.79 o 
   4   3  21        0.02       -0.63      4.15 o 
   5   3  21       66.64       58.33      3.50 o 
   6   3  21      102.64       97.61      4.29 o 
   0   4  21      106.52      126.36      4.15 o 
   1   4  21        8.98        9.95      1.72 o 
   2   4  21       19.97       23.70      2.09 o 
   3   4  21       69.14       64.15      4.59 o 
   4   4  21      189.63      186.65      4.72 o 
   5   4  21       35.50       30.41      3.22 o 
   6   4  21       12.59        4.95      2.92 o 
   1   5  21      205.53      213.82      4.18 o 
   2   5  21       64.74       71.13      2.97 o 
   3   5  21      146.48      163.81      4.44 o 
   4   5  21      176.36      197.55      5.18 o 
   5   5  21        0.01        0.46      2.66 o 
   0   6  21      109.08      120.46      4.72 o 
   1   6  21        2.21       -0.50      1.81 o 
   2   6  21       85.62       80.58      3.22 o 
   3   6  21       28.15       28.24      4.06 o 
   4   6  21      291.08      307.97     14.95 o 
   5   6  21       17.30       20.00      3.31 o 
   1   7  21        7.14        4.86      2.25 o 
   2   7  21       64.34       57.33      3.14 o 
   3   7  21        2.85        4.35      2.64 o 
   4   7  21       24.71       26.85      3.95 o 
   0   8  21      123.79      130.94      5.47 o 
   1   8  21       59.72       66.53      3.11 o 
   2   8  21      142.60      151.69      4.55 o 
   3   8  21       61.46       65.22      4.23 o 
   4   8  21        0.04       -0.98      3.03 o 
   1   9  21       10.22        9.75      2.92 o 
   2   9  21        1.09        0.34      4.33 o 
   0  10  21        9.30        2.90      8.62 o 
   0   0  22      223.50      216.94      7.62 o 
   1   0  22       20.15       28.10      3.00 o 
   2   0  22      175.47      180.26      6.65 o 
   3   0  22       94.18       81.88      4.83 o 
   4   0  22        0.26        8.37      3.40 o 
   5   0  22      157.51      142.25      6.97 o 
   1   1  22        1.02       -0.60      1.74 o 
   2   1  22       52.22       45.36      2.75 o 
   3   1  22       55.43       47.12      3.07 o 
   4   1  22       22.19       17.19      2.85 o 
   5   1  22        6.57        6.73      3.09 o 
   0   2  22      242.55      256.82      7.01 o 
   1   2  22        7.97       12.11      2.02 o 
   2   2  22        0.66       -0.49      2.20 o 
   3   2  22        5.83        1.88      2.27 o 
   4   2  22       29.60       22.92      3.14 o 
   5   2  22       44.04       47.41      3.47 o 
   1   3  22        1.14        5.09      2.07 o 
   2   3  22       57.42       44.77      5.81 o 
   3   3  22        2.21        1.43      2.53 o 
   4   3  22       40.73       40.10      3.45 o 
   5   3  22       22.19       19.49      3.28 o 
   0   4  22      189.78      213.10      5.72 o 
   1   4  22       13.64       22.16      2.11 o 
   2   4  22       31.33       33.69      3.11 o 
   3   4  22        3.19        5.63      2.75 o 
   4   4  22      266.94      269.97      5.94 o 
   5   4  22        0.42       -2.17      3.10 o 
   1   5  22       18.76       13.96      2.07 o 
   2   5  22      119.76      109.01      3.54 o 
   3   5  22       65.64       60.34      7.54 o 
   4   5  22        0.46        2.46      3.03 o 
   0   6  22       17.09       14.73      3.22 o 
   1   6  22       51.00       45.06      2.72 o 
   2   6  22       69.39       65.45      3.26 o 
   3   6  22        9.07        4.65      2.83 o 
   4   6  22        2.92       -1.75      3.48 o 
   1   7  22       26.00       28.78      2.70 o 
   2   7  22      189.57      200.66      5.33 o 
   3   7  22       69.08       66.71      3.69 o 
   0   8  22       31.54       33.43      4.25 o 
   1   8  22        9.98        5.60      2.84 o 
   2   8  22      291.33      342.05      7.10 o 
   1   1  23       39.09       37.50      2.53 o 
   2   1  23        0.26       -2.57      2.57 o 
   3   1  23       46.07       52.82      3.27 o 
   4   1  23        0.40       -2.95      2.95 o 
   0   2  23       41.96       27.53      3.04 o 
   1   2  23        2.32        5.24      2.23 o 
   2   2  23       45.65       39.28      3.19 o 
   3   2  23        3.13       -1.82      2.62 o 
   4   2  23       40.40       41.48      3.57 o 
   1   3  23        2.06        1.38      4.22 o 
   2   3  23      203.63      208.97      5.68 o 
   3   3  23      179.51      200.31      7.55 o 
   4   3  23        3.01        6.18      6.02 o 
   0   4  23        8.42       10.83      3.36 o 
   1   4  23       32.47       28.83      2.68 o 
   2   4  23        6.75        3.08      4.90 o 
   3   4  23       38.88       37.85      3.75 o 
   4   4  23       37.59       28.24      8.20 o 
   1   5  23       70.55       73.01      3.40 o 
   2   5  23       49.18       45.49      3.46 o 
   3   5  23        0.24        1.00      3.07 o 
   0   6  23       20.69       17.55      3.50 o 
   1   6  23      433.58      494.01     12.79 o 
   2   6  23       22.95       13.56      3.48 o 
   1   7  23        0.20        2.67      2.43 o 
   0   0  24       12.49        5.33      4.90 o 
   1   0  24      107.46      107.91      5.83 o 
   2   0  24        5.09        0.25      4.47 o 
   3   0  24      179.46      175.47      7.22 o 
   1   1  24        2.11        2.79      2.95 o 
   2   1  24       71.54       67.51      3.68 o 
   3   1  24       13.37       12.24      3.12 o 
   0   2  24        6.74        8.87      3.29 o 
   1   2  24      210.28      235.39      5.59 o 
   2   2  24        0.18       -1.37      2.88 o 
   3   2  24        0.32        0.76      3.14 o 
   1   3  24       28.74       32.01      3.50 o 
   2   3  24        0.33       -1.26      3.03 o 
   0   4  24       15.61       17.95      3.90 o 
   1   4  24        0.14        0.84      2.85 o 
   2   4  24        0.00       -2.79      3.04 o 
   1   5  24       31.69       27.30      3.66 o 
                                                 
